# Supplementary material for: The globus pallidus orchestrates abnormal network dynamics in a model of Parkinsonism
Source: Nat Commun. 2020 Mar 26;11:1570. doi: 10.1038/s41467-020-15352-3 (PMC7099038; doi:10.1038/s41467-020-15352-3)
Supplement: Supplementary file 4 — Source Data [file 41467_2020_15352_MOESM4_ESM.xlsx]

## Sheet: Fig 1
Fig 1C: Putative Pyramidal neurons AP duration			Figure 1E: Putative Pyramidal neurons Firing rate				Fig 1F: Putative Pyramidal neurons PSTH					Fig 1H and 1I: STN neurons firing rate							Fig 1J: STN PSTH					Fig 1L (1): AUC of Normalized Beta Power				Fig 1L (2): mCx Normalized Power Spectrum									Fig 1M and 1N: Beta-AUC Cumulative distribution function						Fig 1O (1): STN Phase Histogram
				Firing rate (spk/sec)								Firing rate (spk/sec)																	OFF				ON											OFF				ON
# cell	AP duration (sec)		# cell	OFF	ON		Time (s)	MEAN (Spk/sec)	SEM	NB		# cell	OFF	ON		Control	Group		Time (s)	MEAN (Spk/sec)	SEM	NB		# rat	OFF	ON		Frequency (in Hz)	MEAN	SEM	NB		MEAN	SEM	NB		AUCPre -AUCOFF	Probability		AUCOFF -AUCON	Probability		Angle(in °)	MEAN count/degree	SEM	NB		MEAN count/degree	SEM
1	0.0023		1	4.0192	0		-2	2.70154	0.560497	43		1	32.6773	11.2341		3.95	STN Arch3-GP		-2	26.909	2.29112	30		1	0.1425	0.1148		0	0.0192331	0.00313211	8		0.029027	0.00879299	8		-0.642423	0		-0.451688	0		0	0.0038194	0.000343285	30		0.00316553	0.000309793
2	0.002		2	3.9	0		-1.95	2.5579	0.529498	43		2	40.074	34.7241		6.7333	STN Arch3-GP		-1.95	27.9594	2.36516	30		2	0.147	0.1346		0.976563	0.153008	0.017818	8		0.181049	0.023686	8		-0.642423	0.000145075		-0.451688	0.000145075		10	0.00361268	0.00032129	30		0.00299052	0.000308199
3	0.00185		3	0.7045	0.0795		-1.9	2.68651	0.56788	43		3	37.6468	29.772		1.4333	STN Arch3-GP		-1.9	26.7352	2.30563	30		3	0.1945	0.1728		1.95312	0.173729	0.0152462	8		0.179315	0.0112776	8		-0.503608	0.000290149		-0.429438	0.000290149		20	0.00368714	0.000339405	30		0.00309588	0.000326037
4	0.00195		4	0.6938	0		-1.85	2.69107	0.537784	43		4	41.361	30.1544		5.5833	STN Arch3-GP		-1.85	26.8114	2.11376	30		4	0.2337	0.2599		2.92969	0.10848	0.010548	8		0.0998091	0.00942715	8		-0.477264	0.000435224		-0.428453	0.000435224		30	0.00366558	0.00032886	30		0.00291737	0.000304565
5	0.00225		5	0.6765	0		-1.8	2.73624	0.510025	43		5	16.5294	9.7941		5.4125	STN Arch3-GP		-1.8	27.7451	2.42556	30		5	0.1504	0.1369		3.90625	0.146921	0.0206885	8		0.142075	0.0196758	8		-0.436217	0.000580299		-0.422103	0.000580299		40	0.00351218	0.0003048	30		0.00290431	0.000305667
6	0.0019		6	1.6406	0.5		-1.75	2.72045	0.577541	43		6	28.616	14.3996		19.4875	STN Arch3-GP		-1.75	27.7178	2.38579	30		6	0.1678	0.1458		4.88281	0.0815643	0.0164847	8		0.0781069	0.0156596	8		-0.435673	0.000725374		-0.413402	0.000725374		50	0.0034854	0.00032621	30		0.00283474	0.000290728
7	0.0023		7	0.2625	0.1125		-1.7	2.77869	0.608798	43		7	11.7724	11.5406		15.9	STN Arch3-GP		-1.7	27.4873	2.42151	30		7	0.2039	0.1971		5.85938	0.0349907	0.00482299	8		0.0309566	0.0043629	8		-0.429879	0.000870448		-0.402231	0.000870448		60	0.00340172	0.000322375	30		0.00291054	0.000307803
8	0.0015		8	0.3688	0.00625		-1.65	2.75378	0.554696	43		8	9.6998	4.2374		24.0499	STN Arch3-GP		-1.65	27.2475	2.32499	30		8	0.148	0.1469		6.83594	0.0195919	0.001449	8		0.0183061	0.00160339	8		-0.422802	0.00101552		-0.394427	0.00101552		70	0.00341078	0.000304201	30		0.00281342	0.00027571
9	0.00265		9	2.8884	0.4091		-1.6	2.6815	0.540126	43		9	49.8833	42.25		5.4667	STN Arch3-GP		-1.6	27.5113	2.41632	30						7.8125	0.0170379	0.00191159	8		0.0152231	0.0014667	8		-0.422544	0.0011606		-0.384657	0.0011606		80	0.00337083	0.000297581	30		0.0028371	0.000283323
10	0.00145		10	6.9579	0.1842		-1.55	2.51807	0.538382	43		10	33.5626	24.5889		13.0833	STN Arch3-GP		-1.55	27.3997	2.25905	30						8.78906	0.0145939	0.00209628	8		0.0133159	0.00118208	8		-0.409018	0.00130567		-0.372583	0.00130567		90	0.00356212	0.000315731	30		0.00278244	0.000292791
11	0.00165		11	5.0938	0.175		-1.5	2.68215	0.610542	43		11	31.4055	27.4264		2.6667	STN Arch3-GP		-1.5	26.9746	2.41843	30						9.76562	0.0121798	0.00146581	8		0.0111251	0.00112209	8		-0.401777	0.00145075		-0.369485	0.00145075		100	0.00346805	0.00030171	30		0.00271061	0.000270527
12	0.0017		12	6.9281	2.85		-1.45	2.60411	0.61531	43		12	33.3892	28.8593		2.7167	STN Arch3-GP		-1.45	27.1097	2.28514	30						10.7422	0.0104671	0.00109328	8		0.00966247	0.00108479	8		-0.395486	0.00159582		-0.368211	0.00159582		110	0.00341708	0.000293143	30		0.0028378	0.000289199
13	0.00185		13	0.3676	0		-1.4	2.86006	0.700957	43		13	14.8246	8.5873		0.7333	STN Arch3-GP		-1.4	27.8685	2.37431	30						11.7188	0.0109418	0.00130375	8		0.0103153	0.00153721	8		-0.386536	0.0017409		-0.362629	0.0017409		120	0.00361281	0.00032166	30		0.00283231	0.000294749
14	0.0017		14	0.5313	0		-1.35	2.86405	0.642426	43		14	11	5.07		2.1125	STN Arch3-GP		-1.35	27.2009	2.28515	30						12.6953	0.0107391	0.00112597	8		0.0104701	0.00178572	8		-0.386057	0.00188597		-0.360018	0.00188597		130	0.00374824	0.000332142	30		0.00290792	0.000300986
15	0.0013		15	5.9808	0		-1.3	2.88352	0.575187	43		15	46.2988	33.1107		13.4125	STN Arch3-GP		-1.3	27.2722	2.37221	30						13.6719	0.011418	0.00136376	8		0.0115577	0.00192321	8		-0.365943	0.00203105		-0.358337	0.00203105		140	0.00360558	0.000326598	30		0.00283073	0.000288525
16	0.00165		16	0.225	0		-1.25	2.58374	0.56675	43		16	18.3174	15.1435		1.225	STN Arch3-GP		-1.25	26.5342	2.35604	30						14.6484	0.0118761	0.00137822	8		0.0119715	0.00216564	8		-0.359303	0.00217612		-0.357104	0.00217612		150	0.00357446	0.000316755	30		0.00300623	0.000305932
17	0.00175		17	1.2333	0.1333		-1.2	2.86923	0.544711	43		17	15.1663	11.933		2.95	STN Arch3-GP		-1.2	27.0483	2.24333	30						15.625	0.0137813	0.00168833	8		0.0132055	0.00243167	8		-0.350827	0.0023212		-0.355001	0.0023212		160	0.00370362	0.000329925	30		0.0029124	0.000294334
18	0.00155		18	13.7778	0		-1.15	2.87816	0.574866	43		18	27.633	21.3559		1.9	STN Arch3-GP		-1.15	27.1744	2.27583	30						16.6016	0.0142936	0.00192868	8		0.0128675	0.00189101	8		-0.350726	0.00246627		-0.348302	0.00246627		170	0.00378736	0.000326059	30		0.00291451	0.000300421
19	0.0019		19	8.05	0.0125		-1.1	2.5837	0.501541	43		19	41.2525	37.0419		4.6625	STN Arch3-GP		-1.1	27.1556	2.32487	30						17.5781	0.0142956	0.0015115	8		0.0128393	0.00153427	8		-0.3487	0.00261134		-0.34279	0.00261134		180	0.00387597	0.000339082	30		0.00302599	0.000288986
20	0.00135		20	15.625	0.0114		-1.05	2.99424	0.632568	43		20	11.7	10.2053		8.46	STN Arch3-GP		-1.05	27.5316	2.39376	30						18.5547	0.0130077	0.00111306	8		0.011647	0.00118758	8		-0.34285	0.00275642		-0.339028	0.00275642		190	0.00381339	0.000327301	30		0.00308611	0.000315478
21	0.0009		21	2.75	0		-1	3.17034	0.643396	43		21	29.9828	27.6532		4.1167	STN ChR2-STN		-1	27.4723	2.19447	30						19.5312	0.0116956	0.00093735	8		0.0104774	0.00097736	8		-0.341501	0.00290149		-0.338679	0.00290149		200	0.00390571	0.00031831	30		0.00304288	0.000317148
22	0.00165		22	0.8	0		-0.95	2.78876	0.592932	43		22	14.5224	10.0338		0.1333	STN ChR2-STN		-0.95	27.6824	2.32514	30						20.5078	0.0100311	0.000736805	8		0.00908595	0.000893382	8		-0.337147	0.00304657		-0.332507	0.00304657		210	0.00403661	0.000348823	30		0.00314512	0.000328814
23	0.0017		23	1.85	0.3813		-0.9	2.91195	0.645142	43		23	9.5476	8.9167		7.8375	STN ChR2-STN		-0.9	27.3608	2.44753	30						21.4844	0.00903433	0.00052304	8		0.00833727	0.00073258	8		-0.330127	0.00319164		-0.332134	0.00319164		220	0.0040056	0.00036401	30		0.00310591	0.00034453
24	0.0009		24	0.4245	0		-0.85	2.64775	0.544475	43		24	18.8714	16.9621		3.7	STN ChR2-STN		-0.85	27.9369	2.17825	30						22.4609	0.00794292	0.000707114	8		0.00746704	0.000638489	8		-0.327799	0.00333672		-0.328701	0.00333672		230	0.00402437	0.000349698	30		0.00320869	0.000327754
25	0.0016		25	1.3008	0		-0.8	2.93804	0.583438	43		25	18.3664	14.5588		5.525	STN ChR2-STN		-0.8	27.3079	2.37603	30						23.4375	0.00712107	0.000682773	8		0.0066655	0.000644721	8		-0.321523	0.00348179		-0.327379	0.00348179		240	0.00412782	0.000345446	30		0.00314097	0.000315956
26	0.0011		26	0.2438	0.0375		-0.75	2.5089	0.503681	43		26	28.2493	29.5899		2.98	STN ChR2-STN		-0.75	27.4627	2.33876	30						24.4141	0.00618947	0.000605161	8		0.00582232	0.000584946	8		-0.319018	0.00362687		-0.326042	0.00362687		250	0.00409466	0.000366576	30		0.00313675	0.000333367
27	0.00185		27	9.5385	6.8462		-0.7	2.96127	0.610383	43		27	47.62	46.53		5.4625	STN ChR2-STN		-0.7	26.9021	2.27232	30						25.3906	0.00525669	0.000613364	8		0.0051959	0.00053083	8		-0.310622	0.00377194		-0.324756	0.00377194		260	0.00416815	0.000366507	30		0.00329757	0.000324316
28	0.00135		28	0.9019	0.2617		-0.65	2.88644	0.600629	43		28	24.9024	21.3781		4.07	STN ChR2-STN		-0.65	27.3385	2.30991	30						26.3672	0.00453862	0.00049039	8		0.00480982	0.000498771	8		-0.307086	0.00391702		-0.321234	0.00391702		270	0.00424197	0.00037737	30		0.003169	0.000329431
29	0.0015		29	1.5488	0.0244		-0.6	3.07553	0.634348	43		29	44.1786	40.8452		0.5	STN ChR2-STN		-0.6	27.0331	2.30579	30						27.3438	0.00421653	0.000416233	8		0.00413056	0.000484487	8		-0.307004	0.00406209		-0.319549	0.00406209		280	0.00408251	0.000339487	30		0.00345166	0.000357477
30	0.001		30	3.5521	0.3		-0.55	2.90033	0.59123	43		30	28.3326	21.6269		2.65	STN ChR2-STN		-0.55	26.7984	2.26314	30						28.3203	0.00380729	0.000354167	8		0.00353912	0.000372707	8		-0.305432	0.00420717		-0.317212	0.00420717		290	0.00411896	0.000356425	30		0.00327731	0.000331762
31	0.0009		31	0.1771	0		-0.5	2.75426	0.656394	43						7.8916	STN ChR2-STN		-0.5	26.4059	2.1732	30						29.2969	0.0034992	0.000336208	8		0.0031991	0.000314217	8		-0.30428	0.00435224		-0.316947	0.00435224		300	0.00424985	0.000357403	30		0.00332787	0.000345577
32	0.0021		32	0.3333	0.4444		-0.45	3.14732	0.733326	43						6.12	STN ChR2-STN		-0.45	26.6595	2.28797	30						30.2734	0.00311144	0.000333718	8		0.00289561	0.000297991	8		-0.30329	0.00449732		-0.315756	0.00449732		310	0.00408997	0.000350906	30		0.00334146	0.000342649
33	0.0018		33	0.2	0.1778		-0.4	2.82246	0.552138	43						2.6167	STN ChR2-STN		-0.4	27.0114	2.28302	30						31.25	0.00274038	0.000310374	8		0.00268331	0.000296436	8		-0.303122	0.00464239		-0.313934	0.00464239		320	0.00411708	0.000347599	30		0.00332546	0.000346272
34	0.0017		34	7.825	6.7563		-0.35	2.90651	0.62414	43						13.6333	STN ChR2-STN		-0.35	26.7419	2.28298	30						32.2266	0.00249472	0.000268691	8		0.00249897	0.000328111	8		-0.300942	0.00478747		-0.311495	0.00478747		330	0.0041387	0.000367405	30		0.00320938	0.000318253
35	0.00215		35	0.2417	0.2167		-0.3	2.94109	0.654311	43						6.3	STN ChR2-STN		-0.3	27.1636	2.24568	30						33.2031	0.00224987	0.000227577	8		0.00221205	0.000310348	8		-0.299418	0.00493254		-0.306614	0.00493254		340	0.00400716	0.000345975	30		0.00303436	0.000318901
36	0.0014		36	2.6313	0.85		-0.25	2.72496	0.569229	43						6.83	STN ChR2-STN		-0.25	27.1261	2.18527	30						34.1797	0.0020432	0.000204041	8		0.00196994	0.00026138	8		-0.298337	0.00507761		-0.306603	0.00507761		350	0.00370745	0.000334647	30		0.00299318	0.00030977
37	0.0028		37	0.3951	0.2098		-0.2	2.7839	0.528915	43						9.91	STN ChR2-STN		-0.2	27.7854	2.40259	30						35.1562	0.00187792	0.000164514	8		0.00181182	0.000221018	8		-0.297719	0.00522269		-0.30596	0.00522269		360	0.0038194	0.000343285	30		0.00316553	0.000309793
38	0.0019		38	0.85	0.7375		-0.15	2.90408	0.570275	43						7.7416	STN ChR2-STN		-0.15	27.6183	2.4172	30						36.1328	0.00168398	0.000164749	8		0.00171474	0.00019182	8		-0.295316	0.00536776		-0.305182	0.00536776		370	0.00361268	0.00032129	30		0.00299052	0.000308199
39	0.00175		39	0.6893	0.5049		-0.1	2.9853	0.624616	43						6.78	STN ChR2-STN		-0.1	27.2303	2.40576	30						37.1094	0.00160357	0.000170351	8		0.00159855	0.000153034	8		-0.292937	0.00551284		-0.305046	0.00551284		380	0.00368714	0.000339405	30		0.00309588	0.000326037
40	0.00185		40	0.3607	0.1639		-0.05	2.91447	0.66504	43						7.62	STN ChR2-STN		-0.05	27.4177	2.38382	30						38.0859	0.00144813	0.000162562	8		0.00142956	0.000140698	8		-0.291002	0.00565791		-0.303965	0.00565791		390	0.00366558	0.00032886	30		0.00291737	0.000304565
41	0.0016		41	0.575	0.2625		0	0.692046	0.275895	43						1.99	STN ChR2-STN		0	23.2685	2.23454	30						39.0625	0.00132325	0.000136239	8		0.00131311	0.000139585	8		-0.288188	0.00580299		-0.300403	0.00580299		400	0.00351218	0.0003048	30		0.00290431	0.000305667
42	0.00165		42	1.925	1.6875		0.05	0.498862	0.186148	43						3.575	STN ChR2-STN		0.05	13.664	1.96792	30						40.0391	0.00124421	0.000132238	8		0.00123203	0.000144206	8		-0.285235	0.00594806		-0.298677	0.00594806		410	0.0034854	0.00032621	30		0.00283474	0.000290728
43	0.0011		43	1.6866	6.6045		0.1	0.632447	0.26343	43						4.325	STN ChR2-STN		0.1	13.4885	1.96331	30						41.0156	0.00120045	0.000110279	8		0.00113901	0.000142372	8		-0.285193	0.00609314		-0.296864	0.00609314		420	0.00340172	0.000322375	30		0.00291054	0.000307803
							0.15	0.663206	0.269768	43						1.1	STN ChR2-STN		0.15	14.0925	1.98756	30						41.9922	0.00111998	0.000100289	8		0.00110355	0.000124264	8		-0.284964	0.00623821		-0.296805	0.00623821		430	0.00341078	0.000304201	30		0.00281342	0.00027571
							0.2	0.525146	0.212725	43						12.4083	STN ChR2-STN		0.2	15.7626	2.16072	30						42.9688	0.00106774	0.000104178	8		0.00104332	0.000111786	8		-0.282416	0.00638329		-0.293846	0.00638329		440	0.00337083	0.000297581	30		0.0028371	0.000283323
							0.25	0.758592	0.314113	43						7.2125	STN ChR2-STN		0.25	17.3907	2.28011	30						43.9453	0.00102616	0.000103217	8		0.000986251	0.000115673	8		-0.281491	0.00652836		-0.292091	0.00652836		450	0.00356212	0.000315731	30		0.00278244	0.000292791
							0.3	0.689008	0.267797	43						9.8875	STN ChR2-STN		0.3	20.8345	2.31764	30						44.9219	0.0010033	9.02975e-05	8		0.000949062	9.87429e-05	8		-0.280793	0.00667344		-0.289417	0.00667344		460	0.00346805	0.00030171	30		0.00271061	0.000270527
							0.35	0.634888	0.242831	43						9.2875	STN ChR2-STN		0.35	26.3244	2.75727	30						45.8984	0.000942553	8.63207e-05	8		0.000899848	9.17821e-05	8		-0.279594	0.00681851		-0.287505	0.00681851		470	0.00341708	0.000293143	30		0.0028378	0.000289199
							0.4	0.869476	0.35758	43						15.1	STN ChR2-STN		0.4	26.1734	2.56954	30						46.875	0.000859386	7.84966e-05	8		0.000808129	7.46816e-05	8		-0.277346	0.00696359		-0.286265	0.00696359		480	0.00361281	0.00032166	30		0.00283231	0.000294749
							0.45	0.913982	0.364855	43						10.76	STN ChR2-STN		0.45	26.3742	2.62811	30						47.8516	0.000814568	6.46156e-05	8		0.000804011	6.76693e-05	8		-0.273743	0.00710866		-0.283089	0.00710866		490	0.00374824	0.000332142	30		0.00290792	0.000300986
							0.5	1.02558	0.404151	43						25.1999	STN ChR2-STN		0.5	25.2313	2.47486	30						48.8281	0.000836059	4.10057e-05	8		0.000940304	0.00015545	8		-0.270314	0.00725374		-0.281294	0.00725374		500	0.00360558	0.000326598	30		0.00283073	0.000288525
							0.55	0.725399	0.245993	43						9.77	STN ChR2-STN		0.55	24.1901	2.33581	30						49.8047	0.00108415	0.000150475	8		0.00150728	0.00052023	8		-0.266039	0.00739881		-0.281236	0.00739881		510	0.00357446	0.000316755	30		0.00300623	0.000305932
							0.6	0.709716	0.247805	43						10.0125	STN ChR2-STN		0.6	22.3813	2.06419	30						50.7812	0.000813264	8.71375e-05	8		0.0010456	0.000280284	8		-0.265497	0.00754389		-0.279005	0.00754389		520	0.00370362	0.000329925	30		0.0029124	0.000294334
							0.65	0.743843	0.30916	43						18.0083	STN ChR2-STN		0.65	21.2104	2.08907	30						51.7578	0.000603145	5.26271e-05	8		0.000617671	6.12519e-05	8		-0.265437	0.00768896		-0.278981	0.00768896		530	0.00378736	0.000326059	30		0.00291451	0.000300421
							0.7	0.717987	0.285865	43						0.675	STN ChR2-STN		0.7	20.5709	2.02019	30						52.7344	0.000564757	5.34097e-05	8		0.000552135	5.57939e-05	8		-0.264646	0.00783403		-0.27884	0.00783403		540	0.00387597	0.000339082	30		0.00302599	0.000288986
							0.75	0.691659	0.266775	43						0.075	STN ChR2-STN		0.75	20.4161	2.117	30						53.7109	0.000544087	5.0559e-05	8		0.000534824	6.10702e-05	8		-0.264506	0.00797911		-0.278084	0.00797911		550	0.00381339	0.000327301	30		0.00308611	0.000315478
							0.8	0.714585	0.302184	43						0.1625	STN ChR2-STN		0.8	20.4016	2.14778	30						54.6875	0.000520811	5.77883e-05	8		0.00051876	6.68582e-05	8		-0.260843	0.00812418		-0.27685	0.00812418		560	0.00390571	0.00031831	30		0.00304288	0.000317148
							0.85	0.848541	0.361815	43						22.9333	STN ChR2-STN		0.85	20.4209	2.18176	30						55.6641	0.000486107	5.3167e-05	8		0.000502282	6.52278e-05	8		-0.259758	0.00826926		-0.275112	0.00826926		570	0.00403661	0.000348823	30		0.00314512	0.000328814
							0.9	0.706376	0.258493	43						4.3667	STN ChR2-STN		0.9	20.6125	2.21617	30						56.6406	0.000444915	4.86063e-05	8		0.000472098	5.94503e-05	8		-0.259148	0.00841433		-0.274321	0.00841433		580	0.0040056	0.00036401	30		0.00310591	0.00034453
							0.95	0.722777	0.292668	43						6.9166	STN ChR2-STN		0.95	20.7939	2.28265	30						57.6172	0.000436138	5.50856e-05	8		0.000458516	6.35123e-05	8		-0.258348	0.00855941		-0.272885	0.00855941		590	0.00402437	0.000349698	30		0.00320869	0.000327754
							1	0.871499	0.323822	43						11.425	STN ChR2-STN		1	20.9828	2.24495	30						58.5938	0.000453601	7.02471e-05	8		0.000451626	7.22842e-05	8		-0.257701	0.00870448		-0.269394	0.00870448		600	0.00412782	0.000345446	30		0.00314097	0.000315956
							1.05	0.80605	0.317688	43						1.4	STN ChR2-STN		1.05	22.0443	2.39881	30						59.5703	0.000450989	7.46805e-05	8		0.000437457	7.70334e-05	8		-0.25406	0.00884956		-0.269271	0.00884956		610	0.00409466	0.000366576	30		0.00313675	0.000333367
							1.1	0.589631	0.22355	43						4.7	STN ChR2-STN		1.1	21.707	2.25846	30						60.5469	0.000418394	7.35525e-05	8		0.000434588	8.9664e-05	8		-0.251659	0.00899463		-0.268172	0.00899463		620	0.00416815	0.000366507	30		0.00329757	0.000324316
							1.15	0.537658	0.218199	43						6.2	STN ChR2-STN		1.15	22.3416	2.23814	30						61.5234	0.000424034	9.09373e-05	8		0.000448461	0.000100707	8		-0.25165	0.00913971		-0.265221	0.00913971		630	0.00424197	0.00037737	30		0.003169	0.000329431
							1.2	0.648859	0.240562	43						14.075	STN ChR2-STN		1.2	22.378	2.21705	30						62.5	0.000465689	0.000130598	8		0.000451513	0.000120294	8		-0.251092	0.00928478		-0.263573	0.00928478		640	0.00408251	0.000339487	30		0.00345166	0.000357477
							1.25	0.71471	0.268024	43						3.9125	STN ChR2-STN		1.25	22.3151	2.196	30						63.4766	0.000463013	0.00013126	8		0.000447801	0.000129108	8		-0.251063	0.00942986		-0.263109	0.00942986		650	0.00411896	0.000356425	30		0.00327731	0.000331762
							1.3	0.580904	0.209787	43						0.975	STN ChR2-STN		1.3	22.4446	2.21126	30						64.4531	0.000439081	0.000114041	8		0.000431295	0.000113053	8		-0.250606	0.00957493		-0.262268	0.00957493		660	0.00424985	0.000357403	30		0.00332787	0.000345577
							1.35	0.671784	0.27212	43						6.025	STN ChR2-STN		1.35	21.7476	2.18864	30						65.4297	0.000435451	0.000115764	8		0.000401003	0.000106925	8		-0.24975	0.00972001		-0.261385	0.00972001		670	0.00408997	0.000350906	30		0.00334146	0.000342649
							1.4	0.696156	0.273533	43									1.4	22.2834	2.34681	30						66.4062	0.000409355	0.000117167	8		0.00036368	9.07365e-05	8		-0.249597	0.00986508		-0.259054	0.00986508		680	0.00411708	0.000347599	30		0.00332546	0.000346272
							1.45	0.826255	0.33519	43									1.45	22.3457	2.24961	30						67.3828	0.000370269	8.96408e-05	8		0.000355497	8.61338e-05	8		-0.249377	0.0100102		-0.259045	0.0100102		690	0.0041387	0.000367405	30		0.00320938	0.000318253
							1.5	0.735696	0.260027	43									1.5	22.5605	2.24707	30						68.3594	0.000341566	7.02804e-05	8		0.000344542	7.5064e-05	8		-0.246356	0.0101552		-0.259025	0.0101552		700	0.00400716	0.000345975	30		0.00303436	0.000318901
							1.55	0.76012	0.270368	43									1.55	22.9528	2.32813	30						69.3359	0.000316381	6.22705e-05	8		0.000304057	4.98984e-05	8		-0.245755	0.0103003		-0.258087	0.0103003		710	0.00370745	0.000334647	30		0.00299318	0.00030977
							1.6	0.828679	0.287223	43									1.6	23.2856	2.19499	30						70.3125	0.000293322	5.01988e-05	8		0.000296292	4.81691e-05	8		-0.244755	0.0104454		-0.25766	0.0104454
							1.65	0.693156	0.29214	43									1.65	22.9807	2.18457	30						71.2891	0.000282577	4.1051e-05	8		0.000280447	4.55446e-05	8		-0.243351	0.0105905		-0.257098	0.0105905
							1.7	0.748465	0.256768	43									1.7	22.5225	2.26027	30						72.2656	0.000274257	3.73085e-05	8		0.000260517	3.94432e-05	8		-0.242628	0.0107355		-0.256456	0.0107355
							1.75	0.677772	0.253836	43									1.75	23.7256	2.26234	30						73.2422	0.000254014	3.29762e-05	8		0.00025045	3.60109e-05	8		-0.241057	0.0108806		-0.256379	0.0108806
							1.8	0.70388	0.276534	43									1.8	23.3648	2.29417	30						74.2188	0.000235758	2.62666e-05	8		0.000243409	3.20575e-05	8		-0.2403	0.0110257		-0.256343	0.0110257
							1.85	0.665348	0.246406	43									1.85	23.2382	2.38964	30						75.1953	0.00022984	2.85905e-05	8		0.000234763	3.09173e-05	8		-0.240253	0.0111708		-0.253126	0.0111708
							1.9	0.77468	0.272849	43									1.9	23.5234	2.24962	30						76.1719	0.000233918	3.0456e-05	8		0.000220849	2.7259e-05	8		-0.239623	0.0113158		-0.251298	0.0113158
							1.95	0.766405	0.2915	43									1.95	23.6527	2.16612	30						77.1484	0.000211883	2.16089e-05	8		0.000207354	2.38764e-05	8		-0.23929	0.0114609		-0.251031	0.0114609
							2	4.27792	1.91918	43									2	27.2458	2.39443	30						78.125	0.000203962	2.07574e-05	8		0.000199313	2.62361e-05	8		-0.239261	0.011606		-0.250832	0.011606
							2.05	4.37183	1.10326	43									2.05	32.0042	2.89583	30						79.1016	0.000206205	2.78827e-05	8		0.000197882	2.3321e-05	8		-0.238474	0.0117511		-0.250538	0.0117511
							2.1	3.6956	1.23841	43									2.1	35.3802	3.41403	30						80.0781	0.000190778	2.28396e-05	8		0.000188695	2.19157e-05	8		-0.237565	0.0118961		-0.250404	0.0118961
							2.15	3.55325	1.00249	43									2.15	39.0792	4.11713	30						81.0547	0.000183808	2.10026e-05	8		0.000181054	1.68334e-05	8		-0.23683	0.0120412		-0.249808	0.0120412
							2.2	3.27164	0.832995	43									2.2	37.9776	3.58614	30						82.0312	0.000177239	1.66083e-05	8		0.00017414	1.63195e-05	8		-0.235195	0.0121863		-0.248924	0.0121863
							2.25	3.07344	0.754919	43									2.25	34.4833	2.99149	30						83.0078	0.00017343	1.65292e-05	8		0.000171451	1.82832e-05	8		-0.235186	0.0123314		-0.248635	0.0123314
							2.3	2.61168	0.61859	43									2.3	34.3357	2.78287	30						83.9844	0.000176081	1.66165e-05	8		0.000174768	2.17415e-05	8		-0.235023	0.0124764		-0.248362	0.0124764
							2.35	2.73012	0.62584	43									2.35	33.6318	2.48715	30						84.9609	0.000172489	1.84868e-05	8		0.000166236	2.08904e-05	8		-0.234897	0.0126215		-0.248039	0.0126215
							2.4	2.91582	0.672695	43									2.4	32.9274	2.26508	30						85.9375	0.00016112	1.61516e-05	8		0.000156021	1.78694e-05	8		-0.234552	0.0127666		-0.24774	0.0127666
							2.45	3.02294	0.619936	43									2.45	32.1783	2.39589	30						86.9141	0.000153523	1.59955e-05	8		0.00015314	1.45622e-05	8		-0.234002	0.0129116		-0.247297	0.0129116
							2.5	2.95862	0.652787	43									2.5	31.3855	2.38008	30						87.8906	0.000156273	1.72678e-05	8		0.000145589	1.3832e-05	8		-0.233329	0.0130567		-0.247088	0.0130567
							2.55	2.92414	0.612461	43									2.55	30.964	2.50254	30						88.8672	0.000153867	1.60431e-05	8		0.000147079	1.59821e-05	8		-0.231283	0.0132018		-0.247036	0.0132018
							2.6	2.79845	0.573115	43									2.6	30.7454	2.46756	30						89.8438	0.000141786	1.46516e-05	8		0.000145566	1.60963e-05	8		-0.231258	0.0133469		-0.246765	0.0133469
							2.65	2.87169	0.635102	43									2.65	30.8132	2.47898	30						90.8203	0.00013557	1.19127e-05	8		0.000139527	1.5547e-05	8		-0.230187	0.0134919		-0.246069	0.0134919
							2.7	2.91251	0.604349	43									2.7	31.3523	2.57129	30						91.7969	0.000136033	1.30362e-05	8		0.000131878	1.51851e-05	8		-0.229819	0.013637		-0.245525	0.013637
							2.75	2.54181	0.48456	43									2.75	30.9346	2.4522	30						92.7734	0.000138347	1.41717e-05	8		0.00012628	1.4058e-05	8		-0.22895	0.0137821		-0.245154	0.0137821
							2.8	2.95365	0.618226	43									2.8	29.6386	2.4017	30						93.75	0.000131932	1.34258e-05	8		0.00013074	1.64486e-05	8		-0.228722	0.0139272		-0.244839	0.0139272
							2.85	2.45734	0.600109	43									2.85	30.1825	2.45613	30						94.7266	0.000127915	1.31494e-05	8		0.00012855	1.63795e-05	8		-0.228684	0.0140722		-0.243814	0.0140722
							2.9	2.41224	0.530841	43									2.9	30.577	2.68474	30						95.7031	0.000121497	1.20975e-05	8		0.000124425	1.2795e-05	8		-0.228258	0.0142173		-0.24377	0.0142173
							2.95	2.63588	0.570325	43									2.95	30.076	2.48966	30						96.6797	0.000116653	1.09541e-05	8		0.000126768	1.67975e-05	8		-0.227756	0.0143624		-0.242774	0.0143624
							3	2.77509	0.63938	43									3	29.901	2.39582	30						97.6562	0.000120823	1.26399e-05	8		0.000129568	2.14922e-05	8		-0.227139	0.0145075		-0.242632	0.0145075
							3.05	2.69531	0.579812	43									3.05	29.8922	2.45485	30						98.6328	0.000245101	0.000114744	8		0.000400665	0.000260899	8		-0.226817	0.0146525		-0.242169	0.0146525
							3.1	2.54227	0.524456	43									3.1	29.0525	2.31391	30						99.6094	0.00122886	0.000927151	8		0.00253909	0.00213204	8		-0.226762	0.0147976		-0.24206	0.0147976
							3.15	2.53747	0.584881	43									3.15	29.0864	2.45692	30						100.586	0.000899256	0.000630258	8		0.00176459	0.00141354	8		-0.226655	0.0149427		-0.241105	0.0149427
							3.2	2.72355	0.561633	43									3.2	28.5147	2.3991	30						101.562	0.000150929	4.12902e-05	8		0.000192086	7.94118e-05	8		-0.226358	0.0150878		-0.239869	0.0150878
							3.25	2.30946	0.509511	43									3.25	29.4953	2.54862	30						102.539	0.000102878	1.37019e-05	8		0.000104768	1.59513e-05	8		-0.226179	0.0152328		-0.239295	0.0152328
							3.3	2.6512	0.587534	43									3.3	29.1317	2.28883	30						103.516	9.28436e-05	1.07309e-05	8		0.000103528	1.51507e-05	8		-0.225993	0.0153779		-0.238435	0.0153779
							3.35	2.64959	0.558442	43									3.35	28.677	2.43086	30						104.492	8.68844e-05	9.5391e-06	8		9.49665e-05	1.3459e-05	8		-0.225884	0.015523		-0.23785	0.015523
							3.4	2.6052	0.537882	43									3.4	28.7763	2.34807	30						105.469	8.07304e-05	9.9042e-06	8		9.03823e-05	1.14393e-05	8		-0.225478	0.0156681		-0.237595	0.0156681
							3.45	2.38828	0.555876	43									3.45	28.5893	2.36777	30						106.445	8.00441e-05	1.02536e-05	8		8.75705e-05	1.26012e-05	8		-0.224966	0.0158131		-0.237384	0.0158131
							3.5	2.80945	0.572308	43									3.5	28.1972	2.47514	30						107.422	7.70841e-05	9.0628e-06	8		8.66903e-05	1.30885e-05	8		-0.223377	0.0159582		-0.236302	0.0159582
							3.55	2.53948	0.532746	43									3.55	28.0161	2.1863	30						108.398	7.43151e-05	1.08848e-05	8		7.8477e-05	1.0721e-05	8		-0.222793	0.0161033		-0.235148	0.0161033
							3.6	2.76941	0.555264	43									3.6	28.5145	2.38135	30						109.375	7.25715e-05	1.02478e-05	8		7.60836e-05	1.02567e-05	8		-0.2226	0.0162484		-0.235138	0.0162484
							3.65	2.4155	0.607825	43									3.65	28.2208	2.23275	30						110.352	6.76196e-05	9.36322e-06	8		7.56857e-05	9.93354e-06	8		-0.222015	0.0163934		-0.235125	0.0163934
							3.7	2.35429	0.51703	43									3.7	27.9714	2.2357	30						111.328	6.68765e-05	9.80197e-06	8		7.04044e-05	8.92215e-06	8		-0.221068	0.0165385		-0.234943	0.0165385
							3.75	2.45623	0.493629	43									3.75	28.3464	2.21409	30						112.305	6.62762e-05	1.00315e-05	8		6.98106e-05	1.09002e-05	8		-0.220772	0.0166836		-0.234897	0.0166836
							3.8	2.56758	0.575067	43									3.8	28.5349	2.19983	30						113.281	6.4783e-05	1.01746e-05	8		6.82011e-05	1.07299e-05	8		-0.220336	0.0168287		-0.234717	0.0168287
							3.85	2.72269	0.550276	43									3.85	28.0241	2.42789	30						114.258	6.03509e-05	9.68765e-06	8		6.62183e-05	9.29359e-06	8		-0.21911	0.0169737		-0.234375	0.0169737
							3.9	2.51268	0.563255	43									3.9	28.4424	2.44964	30						115.234	5.69177e-05	7.97535e-06	8		6.36035e-05	9.55267e-06	8		-0.218203	0.0171188		-0.233915	0.0171188
							3.95	2.48869	0.533142	43									3.95	28.2809	2.28974	30						116.211	5.68634e-05	8.82569e-06	8		6.14484e-05	8.97981e-06	8		-0.217826	0.0172639		-0.233589	0.0172639
																												117.188	5.33784e-05	7.85179e-06	8		5.75801e-05	7.33909e-06	8		-0.217318	0.017409		-0.233283	0.017409
																												118.164	5.02761e-05	7.99347e-06	8		5.59487e-05	8.08465e-06	8		-0.21633	0.017554		-0.231821	0.017554
																												119.141	4.92791e-05	8.15006e-06	8		5.7251e-05	1.00111e-05	8		-0.216326	0.0176991		-0.231544	0.0176991
																												120.117	4.53948e-05	6.56847e-06	8		5.70402e-05	9.63941e-06	8		-0.215665	0.0178442		-0.231312	0.0178442
																												121.094	4.58822e-05	7.04214e-06	8		5.76677e-05	9.73443e-06	8		-0.21542	0.0179893		-0.23035	0.0179893
																												122.07	4.3934e-05	7.37463e-06	8		5.35315e-05	7.69287e-06	8		-0.215093	0.0181343		-0.230289	0.0181343
																												123.047	4.24892e-05	7.11591e-06	8		5.01057e-05	6.30559e-06	8		-0.214906	0.0182794		-0.22951	0.0182794
																												124.023	4.00166e-05	6.18012e-06	8		4.90633e-05	6.64676e-06	8		-0.214867	0.0184245		-0.229375	0.0184245
																												125	3.88204e-05	5.86479e-06	8		4.83702e-05	7.59537e-06	8		-0.214481	0.0185696		-0.228752	0.0185696
																												125.977	3.95892e-05	6.71295e-06	8		4.75324e-05	7.56582e-06	8		-0.214247	0.0187146		-0.22779	0.0187146
																												126.953	3.76994e-05	5.56234e-06	8		4.58382e-05	6.80449e-06	8		-0.213924	0.0188597		-0.227777	0.0188597
																												127.93	3.60654e-05	4.46262e-06	8		4.43847e-05	7.06242e-06	8		-0.213833	0.0190048		-0.227639	0.0190048
																												128.906	3.56678e-05	4.77347e-06	8		4.4364e-05	7.72517e-06	8		-0.213829	0.0191499		-0.227114	0.0191499
																												129.883	3.54952e-05	5.87925e-06	8		4.25515e-05	6.69337e-06	8		-0.213025	0.0192949		-0.226799	0.0192949
																												130.859	3.48039e-05	6.88809e-06	8		4.09311e-05	6.43689e-06	8		-0.212661	0.01944		-0.226794	0.01944
																												131.836	3.43085e-05	6.01828e-06	8		4.06613e-05	7.12336e-06	8		-0.21244	0.0195851		-0.226728	0.0195851
																												132.812	3.49309e-05	6.39873e-06	8		4.08373e-05	6.86908e-06	8		-0.212312	0.0197302		-0.226061	0.0197302
																												133.789	3.37526e-05	6.03642e-06	8		3.99637e-05	6.51928e-06	8		-0.211925	0.0198752		-0.226026	0.0198752
																												134.766	3.12346e-05	4.76762e-06	8		3.83917e-05	6.48554e-06	8		-0.211876	0.0200203		-0.225921	0.0200203
																												135.742	3.0927e-05	4.83559e-06	8		3.76424e-05	5.48082e-06	8		-0.21149	0.0201654		-0.225497	0.0201654
																												136.719	2.98588e-05	4.59265e-06	8		3.78124e-05	5.98513e-06	8		-0.210771	0.0203105		-0.224207	0.0203105
																												137.695	2.87676e-05	3.85326e-06	8		3.78542e-05	5.99673e-06	8		-0.210399	0.0204555		-0.223967	0.0204555
																												138.672	2.8113e-05	4.93623e-06	8		3.97368e-05	7.60802e-06	8		-0.21026	0.0206006		-0.223788	0.0206006
																												139.648	3.17914e-05	6.73936e-06	8		3.90676e-05	7.7781e-06	8		-0.210095	0.0207457		-0.223593	0.0207457
																												140.625	3.14452e-05	5.79805e-06	8		3.82576e-05	7.49136e-06	8		-0.209281	0.0208908		-0.222992	0.0208908
																												141.602	3.03517e-05	5.50249e-06	8		3.81328e-05	7.17214e-06	8		-0.209033	0.0210358		-0.222987	0.0210358
																												142.578	3.01624e-05	5.81726e-06	8		3.5898e-05	5.99279e-06	8		-0.208748	0.0211809		-0.222763	0.0211809
																												143.555	2.88469e-05	5.69696e-06	8		3.45113e-05	5.26047e-06	8		-0.208462	0.021326		-0.222548	0.021326
																												144.531	2.78375e-05	4.86142e-06	8		3.64016e-05	6.92598e-06	8		-0.2079	0.0214711		-0.222286	0.0214711
																												145.508	2.78743e-05	4.60887e-06	8		3.81289e-05	7.63144e-06	8		-0.207653	0.0216161		-0.222075	0.0216161
																												146.484	2.83727e-05	4.28473e-06	8		3.96208e-05	8.96084e-06	8		-0.207641	0.0217612		-0.221878	0.0217612
																												147.461	2.95206e-05	4.86992e-06	8		4.0299e-05	9.20173e-06	8		-0.207599	0.0219063		-0.221851	0.0219063
																												148.438	2.90994e-05	4.37537e-06	8		5.12164e-05	1.2759e-05	8		-0.207131	0.0220514		-0.221846	0.0220514
																												149.414	6.30591e-05	7.01183e-06	8		9.7976e-05	2.79054e-05	8		-0.207081	0.0221964		-0.221778	0.0221964
																												150.391	7.64513e-05	8.20004e-06	8		0.000107226	3.40564e-05	8		-0.207059	0.0223415		-0.221626	0.0223415
																												151.367	3.36527e-05	5.65045e-06	8		5.33058e-05	1.55628e-05	8		-0.206001	0.0224866		-0.221445	0.0224866
																												152.344	2.76338e-05	4.99807e-06	8		4.35719e-05	1.09958e-05	8		-0.205728	0.0226317		-0.22124	0.0226317
																												153.32	2.71531e-05	4.90592e-06	8		3.92248e-05	8.37497e-06	8		-0.205449	0.0227767		-0.220787	0.0227767
																												154.297	2.7183e-05	5.38989e-06	8		3.69422e-05	6.98131e-06	8		-0.205205	0.0229218		-0.220516	0.0229218
																												155.273	2.88391e-05	5.76238e-06	8		3.59836e-05	6.56883e-06	8		-0.204907	0.0230669		-0.220081	0.0230669
																												156.25	2.77164e-05	4.72068e-06	8		3.84525e-05	8.29162e-06	8		-0.204893	0.023212		-0.219867	0.023212
																												157.227	2.66496e-05	4.40259e-06	8		4.1753e-05	9.43467e-06	8		-0.204132	0.023357		-0.219475	0.023357
																												158.203	2.7552e-05	4.70744e-06	8		3.9684e-05	8.47464e-06	8		-0.203922	0.0235021		-0.218593	0.0235021
																												159.18	2.74722e-05	5.61132e-06	8		3.69621e-05	7.29823e-06	8		-0.203238	0.0236472		-0.21839	0.0236472
																												160.156	2.77191e-05	5.29638e-06	8		3.52133e-05	6.76661e-06	8		-0.203234	0.0237923		-0.217576	0.0237923
																												161.133	2.73441e-05	4.86977e-06	8		3.54216e-05	7.18285e-06	8		-0.202987	0.0239373		-0.217306	0.0239373
																												162.109	2.77736e-05	5.3167e-06	8		3.61907e-05	7.34198e-06	8		-0.202906	0.0240824		-0.2173	0.0240824
																												163.086	2.88834e-05	5.52554e-06	8		3.77609e-05	8.30902e-06	8		-0.202766	0.0242275		-0.217277	0.0242275
																												164.062	2.79659e-05	5.98592e-06	8		4.14975e-05	1.06823e-05	8		-0.202659	0.0243726		-0.217213	0.0243726
																												165.039	2.72276e-05	5.90351e-06	8		3.82331e-05	8.69986e-06	8		-0.2023	0.0245176		-0.216901	0.0245176
																												166.016	2.64052e-05	5.49645e-06	8		3.6471e-05	7.55569e-06	8		-0.202269	0.0246627		-0.216871	0.0246627
																												166.992	2.79394e-05	5.67706e-06	8		3.66213e-05	7.70709e-06	8		-0.202086	0.0248078		-0.216627	0.0248078
																												167.969	2.84606e-05	6.37087e-06	8		3.6326e-05	7.38492e-06	8		-0.201971	0.0249529		-0.216541	0.0249529
																												168.945	2.70738e-05	5.77335e-06	8		3.56274e-05	6.96171e-06	8		-0.201834	0.0250979		-0.21558	0.0250979
																												169.922	2.64565e-05	4.85118e-06	8		3.39107e-05	5.96878e-06	8		-0.201661	0.025243		-0.214196	0.025243
																												170.898	2.57443e-05	4.56389e-06	8		3.40395e-05	6.35223e-06	8		-0.201333	0.0253881		-0.213821	0.0253881
																												171.875	2.58641e-05	4.73039e-06	8		3.64147e-05	6.87643e-06	8		-0.201095	0.0255331		-0.213331	0.0255331
																												172.852	2.78051e-05	5.58996e-06	8		3.93908e-05	9.53469e-06	8		-0.200167	0.0256782		-0.213073	0.0256782
																												173.828	2.85603e-05	6.80663e-06	8		4.86526e-05	1.84448e-05	8		-0.199194	0.0258233		-0.213004	0.0258233
																												174.805	2.67104e-05	5.59677e-06	8		4.13997e-05	1.2545e-05	8		-0.198366	0.0259684		-0.212807	0.0259684
																												175.781	2.58189e-05	5.2079e-06	8		3.59295e-05	8.49421e-06	8		-0.198095	0.0261134		-0.211871	0.0261134
																												176.758	2.61774e-05	5.17651e-06	8		4.00955e-05	1.17385e-05	8		-0.198088	0.0262585		-0.211102	0.0262585
																												177.734	2.64825e-05	6.13592e-06	8		3.70048e-05	1.03713e-05	8		-0.197814	0.0264036		-0.210991	0.0264036
																												178.711	2.63645e-05	6.16721e-06	8		3.27895e-05	6.60896e-06	8		-0.197814	0.0265487		-0.210833	0.0265487
																												179.688	2.61403e-05	6.59095e-06	8		3.36939e-05	7.11712e-06	8		-0.197757	0.0266937		-0.210755	0.0266937
																												180.664	2.54245e-05	5.67875e-06	8		3.29042e-05	7.42083e-06	8		-0.197435	0.0268388		-0.210431	0.0268388
																												181.641	2.47388e-05	4.92191e-06	8		3.17657e-05	6.71774e-06	8		-0.197113	0.0269839		-0.210418	0.0269839
																												182.617	2.45482e-05	5.18822e-06	8		3.25817e-05	6.79494e-06	8		-0.197053	0.027129		-0.210326	0.027129
																												183.594	2.48776e-05	5.04631e-06	8		3.35919e-05	7.14148e-06	8		-0.196818	0.027274		-0.210023	0.027274
																												184.57	2.33743e-05	5.10295e-06	8		3.3533e-05	8.50406e-06	8		-0.196771	0.0274191		-0.20996	0.0274191
																												185.547	2.3733e-05	5.38578e-06	8		3.04464e-05	6.59646e-06	8		-0.196706	0.0275642		-0.209844	0.0275642
																												186.523	2.40877e-05	5.90791e-06	8		2.97175e-05	5.74355e-06	8		-0.196197	0.0277093		-0.207906	0.0277093
																												187.5	2.34309e-05	6.26639e-06	8		2.97101e-05	5.79589e-06	8		-0.195983	0.0278543		-0.207896	0.0278543
																												188.477	2.30392e-05	5.69708e-06	8		3.13996e-05	6.86794e-06	8		-0.195751	0.0279994		-0.207072	0.0279994
																												189.453	2.3519e-05	5.46767e-06	8		3.15398e-05	6.66837e-06	8		-0.195034	0.0281445		-0.207059	0.0281445
																												190.43	2.16268e-05	4.8425e-06	8		2.84048e-05	5.37256e-06	8		-0.194889	0.0282896		-0.206084	0.0282896
																												191.406	2.2876e-05	5.98429e-06	8		2.85143e-05	5.81088e-06	8		-0.194527	0.0284346		-0.205899	0.0284346
																												192.383	2.17979e-05	5.48401e-06	8		2.97929e-05	6.78862e-06	8		-0.194199	0.0285797		-0.205898	0.0285797
																												193.359	2.09256e-05	5.13728e-06	8		2.86988e-05	6.5209e-06	8		-0.193797	0.0287248		-0.20524	0.0287248
																												194.336	2.0925e-05	5.29119e-06	8		2.7008e-05	5.90248e-06	8		-0.193376	0.0288699		-0.204942	0.0288699
																												195.312	1.92295e-05	3.87661e-06	8		2.80286e-05	6.44667e-06	8		-0.193167	0.0290149		-0.203344	0.0290149
																												196.289	1.9785e-05	3.90416e-06	8		2.89891e-05	6.40193e-06	8		-0.19275	0.02916		-0.203092	0.02916
																												197.266	1.92068e-05	3.95303e-06	8		2.78695e-05	6.04871e-06	8		-0.192702	0.0293051		-0.202892	0.0293051
																												198.242	2.24528e-05	5.51707e-06	8		3.51832e-05	1.16421e-05	8		-0.192061	0.0294502		-0.20219	0.0294502
																												199.219	8.88137e-05	5.44788e-05	8		0.000174248	0.000129602	8		-0.191946	0.0295952		-0.201754	0.0295952
																												200.195	0.000155288	0.000104874	8		0.000277231	0.000209324	8		-0.19167	0.0297403		-0.201711	0.0297403
																												201.172	4.3084e-05	2.00978e-05	8		7.77652e-05	4.67907e-05	8		-0.191346	0.0298854		-0.201572	0.0298854
																												202.148	1.93158e-05	4.33848e-06	8		2.92172e-05	8.02713e-06	8		-0.19131	0.0300305		-0.201013	0.0300305
																												203.125	1.82405e-05	4.51988e-06	8		2.46259e-05	5.12996e-06	8		-0.190852	0.0301755		-0.200971	0.0301755
																												204.102	1.7357e-05	3.76561e-06	8		2.51597e-05	5.35059e-06	8		-0.190621	0.0303206		-0.200931	0.0303206
																												205.078	1.73335e-05	4.33487e-06	8		2.42247e-05	5.08357e-06	8		-0.19027	0.0304657		-0.200732	0.0304657
																												206.055	1.65909e-05	4.09868e-06	8		2.29031e-05	4.55326e-06	8		-0.189933	0.0306108		-0.200361	0.0306108
																												207.031	1.64866e-05	3.56421e-06	8		2.20142e-05	4.24034e-06	8		-0.189688	0.0307558		-0.199744	0.0307558
																												208.008	1.63554e-05	3.69239e-06	8		2.2039e-05	4.15375e-06	8		-0.189475	0.0309009		-0.19915	0.0309009
																												208.984	1.57385e-05	3.42371e-06	8		2.32013e-05	4.9065e-06	8		-0.189096	0.031046		-0.199056	0.031046
																												209.961	1.55926e-05	2.9003e-06	8		2.21993e-05	4.41742e-06	8		-0.188992	0.0311911		-0.198911	0.0311911
																												210.938	1.57222e-05	3.30138e-06	8		2.22131e-05	4.62842e-06	8		-0.188765	0.0313361		-0.19887	0.0313361
																												211.914	1.56959e-05	3.52649e-06	8		2.05389e-05	3.71843e-06	8		-0.188342	0.0314812		-0.19877	0.0314812
																												212.891	1.599e-05	3.62094e-06	8		2.06222e-05	3.85802e-06	8		-0.187984	0.0316263		-0.198658	0.0316263
																												213.867	1.46752e-05	3.32641e-06	8		2.00661e-05	3.10305e-06	8		-0.187198	0.0317714		-0.198632	0.0317714
																												214.844	1.53304e-05	3.51983e-06	8		2.11877e-05	3.85488e-06	8		-0.186909	0.0319164		-0.19857	0.0319164
																												215.82	1.43994e-05	2.46315e-06	8		2.00888e-05	3.78604e-06	8		-0.186633	0.0320615		-0.198418	0.0320615
																												216.797	1.56867e-05	3.51973e-06	8		2.01499e-05	3.78455e-06	8		-0.186474	0.0322066		-0.198335	0.0322066
																												217.773	1.46324e-05	3.42044e-06	8		2.03578e-05	3.88502e-06	8		-0.186374	0.0323517		-0.198302	0.0323517
																												218.75	1.5221e-05	3.87118e-06	8		2.14259e-05	4.37573e-06	8		-0.186226	0.0324967		-0.19812	0.0324967
																												219.727	1.52268e-05	3.40996e-06	8		2.10637e-05	4.0585e-06	8		-0.186181	0.0326418		-0.198052	0.0326418
																												220.703	1.57884e-05	3.81591e-06	8		2.0991e-05	4.08673e-06	8		-0.185998	0.0327869		-0.197665	0.0327869
																												221.68	1.57226e-05	3.84147e-06	8		2.10551e-05	4.28163e-06	8		-0.185607	0.032932		-0.197297	0.032932
																												222.656	1.59692e-05	4.26201e-06	8		2.10898e-05	4.49622e-06	8		-0.185538	0.033077		-0.196974	0.033077
																												223.633	1.60791e-05	4.63676e-06	8		2.05984e-05	3.96301e-06	8		-0.185135	0.0332221		-0.196898	0.0332221
																												224.609	1.42718e-05	3.16539e-06	8		2.0188e-05	3.4103e-06	8		-0.184937	0.0333672		-0.196733	0.0333672
																												225.586	1.45241e-05	3.46897e-06	8		2.10783e-05	4.04451e-06	8		-0.184926	0.0335123		-0.19666	0.0335123
																												226.562	1.48732e-05	3.58786e-06	8		2.09423e-05	4.10865e-06	8		-0.184442	0.0336573		-0.196574	0.0336573
																												227.539	1.39169e-05	2.66938e-06	8		2.09591e-05	4.0923e-06	8		-0.184247	0.0338024		-0.196465	0.0338024
																												228.516	1.39442e-05	2.41281e-06	8		2.06816e-05	3.85475e-06	8		-0.183526	0.0339475		-0.196287	0.0339475
																												229.492	1.55128e-05	3.94516e-06	8		2.03277e-05	3.9593e-06	8		-0.183379	0.0340926		-0.19609	0.0340926
																												230.469	1.7357e-05	5.2176e-06	8		2.03944e-05	3.72973e-06	8		-0.182757	0.0342376		-0.195517	0.0342376
																												231.445	1.72398e-05	4.93882e-06	8		2.14141e-05	4.19613e-06	8		-0.182131	0.0343827		-0.195478	0.0343827
																												232.422	1.66351e-05	4.309e-06	8		2.11853e-05	4.35439e-06	8		-0.181751	0.0345278		-0.194385	0.0345278
																												233.398	1.61237e-05	4.17481e-06	8		1.99923e-05	3.46925e-06	8		-0.180904	0.0346729		-0.194188	0.0346729
																												234.375	1.69735e-05	4.70726e-06	8		2.23768e-05	5.00095e-06	8		-0.180792	0.0348179		-0.193675	0.0348179
																												235.352	1.68642e-05	4.42596e-06	8		2.22796e-05	5.08701e-06	8		-0.179854	0.034963		-0.193493	0.034963
																												236.328	1.60422e-05	3.77398e-06	8		2.17648e-05	4.74348e-06	8		-0.179726	0.0351081		-0.193264	0.0351081
																												237.305	1.63782e-05	3.98462e-06	8		2.13734e-05	4.49538e-06	8		-0.179353	0.0352532		-0.192721	0.0352532
																												238.281	1.59478e-05	3.87725e-06	8		2.22382e-05	5.23122e-06	8		-0.179197	0.0353982		-0.192617	0.0353982
																												239.258	1.62068e-05	3.8624e-06	8		2.30532e-05	5.60753e-06	8		-0.178849	0.0355433		-0.192542	0.0355433
																												240.234	1.72627e-05	4.40078e-06	8		2.35176e-05	5.52318e-06	8		-0.178702	0.0356884		-0.192347	0.0356884
																												241.211	1.73752e-05	4.71628e-06	8		2.32946e-05	5.03015e-06	8		-0.178357	0.0358335		-0.192169	0.0358335
																												242.188	1.64934e-05	4.48675e-06	8		2.29646e-05	4.88306e-06	8		-0.178204	0.0359785		-0.19153	0.0359785
																												243.164	1.64379e-05	4.27407e-06	8		2.16711e-05	4.31282e-06	8		-0.177078	0.0361236		-0.190624	0.0361236
																												244.141	1.68876e-05	4.41979e-06	8		2.36707e-05	5.7569e-06	8		-0.177049	0.0362687		-0.190486	0.0362687
																												245.117	1.64787e-05	4.31544e-06	8		2.36536e-05	5.27824e-06	8		-0.176896	0.0364138		-0.190048	0.0364138
																												246.094	1.59981e-05	3.58995e-06	8		2.36581e-05	5.08703e-06	8		-0.176295	0.0365588		-0.189847	0.0365588
																												247.07	1.60553e-05	3.56194e-06	8		2.39236e-05	5.04464e-06	8		-0.175992	0.0367039		-0.189365	0.0367039
																												248.047	1.681e-05	3.71451e-06	8		2.43804e-05	5.10588e-06	8		-0.175773	0.036849		-0.189133	0.036849
																												249.023	2.20205e-05	4.02104e-06	8		3.43597e-05	8.08358e-06	8		-0.175547	0.0369941		-0.188957	0.0369941
																																					-0.175346	0.0371391		-0.188834	0.0371391
																																					-0.175159	0.0372842		-0.188564	0.0372842
																																					-0.174817	0.0374293		-0.188548	0.0374293
																																					-0.174652	0.0375744		-0.188331	0.0375744
																																					-0.173895	0.0377194		-0.188285	0.0377194
																																					-0.173748	0.0378645		-0.188178	0.0378645
																																					-0.173274	0.0380096		-0.187122	0.0380096
																																					-0.173124	0.0381546		-0.187041	0.0381546
																																					-0.173009	0.0382997		-0.186918	0.0382997
																																					-0.17297	0.0384448		-0.186729	0.0384448
																																					-0.172883	0.0385899		-0.186651	0.0385899
																																					-0.172737	0.0387349		-0.186347	0.0387349
																																					-0.172368	0.03888		-0.186223	0.03888
																																					-0.172106	0.0390251		-0.185969	0.0390251
																																					-0.171648	0.0391702		-0.185062	0.0391702
																																					-0.171617	0.0393152		-0.183829	0.0393152
																																					-0.171524	0.0394603		-0.183708	0.0394603
																																					-0.170807	0.0396054		-0.183247	0.0396054
																																					-0.170758	0.0397505		-0.183175	0.0397505
																																					-0.170534	0.0398955		-0.183144	0.0398955
																																					-0.170501	0.0400406		-0.182405	0.0400406
																																					-0.170371	0.0401857		-0.18231	0.0401857
																																					-0.170143	0.0403308		-0.181938	0.0403308
																																					-0.169965	0.0404758		-0.181724	0.0404758
																																					-0.169849	0.0406209		-0.180997	0.0406209
																																					-0.169844	0.040766		-0.180657	0.040766
																																					-0.169613	0.0409111		-0.180502	0.0409111
																																					-0.169106	0.0410561		-0.180267	0.0410561
																																					-0.169085	0.0412012		-0.180259	0.0412012
																																					-0.169071	0.0413463		-0.180198	0.0413463
																																					-0.168736	0.0414914		-0.180185	0.0414914
																																					-0.168611	0.0416364		-0.180048	0.0416364
																																					-0.168503	0.0417815		-0.179981	0.0417815
																																					-0.168477	0.0419266		-0.179888	0.0419266
																																					-0.168204	0.0420717		-0.17968	0.0420717
																																					-0.168049	0.0422167		-0.179585	0.0422167
																																					-0.167954	0.0423618		-0.179549	0.0423618
																																					-0.167899	0.0425069		-0.179447	0.0425069
																																					-0.16777	0.042652		-0.179299	0.042652
																																					-0.167672	0.042797		-0.178846	0.042797
																																					-0.167299	0.0429421		-0.178024	0.0429421
																																					-0.167109	0.0430872		-0.177995	0.0430872
																																					-0.167006	0.0432323		-0.177849	0.0432323
																																					-0.166826	0.0433773		-0.177704	0.0433773
																																					-0.166648	0.0435224		-0.177602	0.0435224
																																					-0.166463	0.0436675		-0.177595	0.0436675
																																					-0.166318	0.0438126		-0.177558	0.0438126
																																					-0.165618	0.0439576		-0.177003	0.0439576
																																					-0.165302	0.0441027		-0.176905	0.0441027
																																					-0.165138	0.0442478		-0.17686	0.0442478
																																					-0.165003	0.0443929		-0.176838	0.0443929
																																					-0.164967	0.0445379		-0.17654	0.0445379
																																					-0.164805	0.044683		-0.175525	0.044683
																																					-0.1647	0.0448281		-0.174616	0.0448281
																																					-0.164648	0.0449732		-0.174528	0.0449732
																																					-0.163923	0.0451182		-0.174455	0.0451182
																																					-0.163805	0.0452633		-0.174375	0.0452633
																																					-0.16379	0.0454084		-0.174263	0.0454084
																																					-0.163719	0.0455535		-0.174193	0.0455535
																																					-0.163654	0.0456985		-0.174029	0.0456985
																																					-0.163593	0.0458436		-0.173031	0.0458436
																																					-0.163348	0.0459887		-0.173018	0.0459887
																																					-0.163335	0.0461338		-0.172749	0.0461338
																																					-0.163052	0.0462788		-0.172696	0.0462788
																																					-0.163027	0.0464239		-0.172684	0.0464239
																																					-0.162769	0.046569		-0.17228	0.046569
																																					-0.162725	0.0467141		-0.172132	0.0467141
																																					-0.162559	0.0468591		-0.171178	0.0468591
																																					-0.162034	0.0470042		-0.170714	0.0470042
																																					-0.161793	0.0471493		-0.170597	0.0471493
																																					-0.161693	0.0472944		-0.170393	0.0472944
																																					-0.161491	0.0474394		-0.169696	0.0474394
																																					-0.161465	0.0475845		-0.16967	0.0475845
																																					-0.161461	0.0477296		-0.169318	0.0477296
																																					-0.160998	0.0478747		-0.169265	0.0478747
																																					-0.160877	0.0480197		-0.168739	0.0480197
																																					-0.160647	0.0481648		-0.168666	0.0481648
																																					-0.160209	0.0483099		-0.168438	0.0483099
																																					-0.159862	0.048455		-0.16839	0.048455
																																					-0.159708	0.0486		-0.168281	0.0486
																																					-0.159688	0.0487451		-0.168069	0.0487451
																																					-0.159652	0.0488902		-0.167532	0.0488902
																																					-0.159191	0.0490353		-0.167501	0.0490353
																																					-0.159152	0.0491803		-0.167462	0.0491803
																																					-0.158996	0.0493254		-0.16718	0.0493254
																																					-0.158692	0.0494705		-0.167095	0.0494705
																																					-0.158435	0.0496156		-0.166918	0.0496156
																																					-0.158196	0.0497606		-0.166674	0.0497606
																																					-0.157846	0.0499057		-0.166478	0.0499057
																																					-0.157287	0.0500508		-0.166408	0.0500508
																																					-0.157246	0.0501959		-0.165935	0.0501959
																																					-0.157186	0.0503409		-0.165769	0.0503409
																																					-0.156992	0.050486		-0.165623	0.050486
																																					-0.156892	0.0506311		-0.165535	0.0506311
																																					-0.156648	0.0507761		-0.165348	0.0507761
																																					-0.156419	0.0509212		-0.165297	0.0509212
																																					-0.156356	0.0510663		-0.165258	0.0510663
																																					-0.156244	0.0512114		-0.165085	0.0512114
																																					-0.156156	0.0513564		-0.164902	0.0513564
																																					-0.155581	0.0515015		-0.164854	0.0515015
																																					-0.155527	0.0516466		-0.164598	0.0516466
																																					-0.15552	0.0517917		-0.164281	0.0517917
																																					-0.155488	0.0519367		-0.164091	0.0519367
																																					-0.155486	0.0520818		-0.163765	0.0520818
																																					-0.155477	0.0522269		-0.163709	0.0522269
																																					-0.155395	0.052372		-0.163275	0.052372
																																					-0.155349	0.052517		-0.163142	0.052517
																																					-0.155323	0.0526621		-0.163111	0.0526621
																																					-0.15525	0.0528072		-0.163053	0.0528072
																																					-0.155217	0.0529523		-0.163038	0.0529523
																																					-0.154965	0.0530973		-0.162825	0.0530973
																																					-0.154851	0.0532424		-0.162814	0.0532424
																																					-0.154787	0.0533875		-0.162476	0.0533875
																																					-0.154781	0.0535326		-0.162259	0.0535326
																																					-0.154769	0.0536776		-0.161883	0.0536776
																																					-0.154493	0.0538227		-0.161769	0.0538227
																																					-0.154366	0.0539678		-0.161579	0.0539678
																																					-0.154162	0.0541129		-0.161355	0.0541129
																																					-0.154099	0.0542579		-0.161158	0.0542579
																																					-0.153997	0.054403		-0.161055	0.054403
																																					-0.153891	0.0545481		-0.161017	0.0545481
																																					-0.153717	0.0546932		-0.160821	0.0546932
																																					-0.153524	0.0548382		-0.160355	0.0548382
																																					-0.153465	0.0549833		-0.160321	0.0549833
																																					-0.153334	0.0551284		-0.160223	0.0551284
																																					-0.153227	0.0552735		-0.160187	0.0552735
																																					-0.153109	0.0554185		-0.160029	0.0554185
																																					-0.153086	0.0555636		-0.160022	0.0555636
																																					-0.153079	0.0557087		-0.159875	0.0557087
																																					-0.153078	0.0558538		-0.159631	0.0558538
																																					-0.152914	0.0559988		-0.158931	0.0559988
																																					-0.152869	0.0561439		-0.158127	0.0561439
																																					-0.152807	0.056289		-0.157367	0.056289
																																					-0.152744	0.0564341		-0.157298	0.0564341
																																					-0.152719	0.0565791		-0.157261	0.0565791
																																					-0.152481	0.0567242		-0.157131	0.0567242
																																					-0.152397	0.0568693		-0.15708	0.0568693
																																					-0.152371	0.0570144		-0.156881	0.0570144
																																					-0.151816	0.0571594		-0.156757	0.0571594
																																					-0.151752	0.0573045		-0.156727	0.0573045
																																					-0.151632	0.0574496		-0.156511	0.0574496
																																					-0.151275	0.0575947		-0.15651	0.0575947
																																					-0.151252	0.0577397		-0.156482	0.0577397
																																					-0.150965	0.0578848		-0.156411	0.0578848
																																					-0.15086	0.0580299		-0.156296	0.0580299
																																					-0.150857	0.058175		-0.156264	0.058175
																																					-0.150855	0.05832		-0.156104	0.05832
																																					-0.150763	0.0584651		-0.155863	0.0584651
																																					-0.150658	0.0586102		-0.155832	0.0586102
																																					-0.15049	0.0587553		-0.155077	0.0587553
																																					-0.150362	0.0589003		-0.155047	0.0589003
																																					-0.150152	0.0590454		-0.154957	0.0590454
																																					-0.15007	0.0591905		-0.154744	0.0591905
																																					-0.149876	0.0593356		-0.154718	0.0593356
																																					-0.149716	0.0594806		-0.154447	0.0594806
																																					-0.149678	0.0596257		-0.154418	0.0596257
																																					-0.149645	0.0597708		-0.154195	0.0597708
																																					-0.149565	0.0599159		-0.15419	0.0599159
																																					-0.149427	0.0600609		-0.15394	0.0600609
																																					-0.149411	0.060206		-0.153883	0.060206
																																					-0.149219	0.0603511		-0.153623	0.0603511
																																					-0.149172	0.0604962		-0.153484	0.0604962
																																					-0.149059	0.0606412		-0.153336	0.0606412
																																					-0.148999	0.0607863		-0.153004	0.0607863
																																					-0.148761	0.0609314		-0.153003	0.0609314
																																					-0.148431	0.0610765		-0.152821	0.0610765
																																					-0.147963	0.0612215		-0.152804	0.0612215
																																					-0.14776	0.0613666		-0.151843	0.0613666
																																					-0.147367	0.0615117		-0.151816	0.0615117
																																					-0.147289	0.0616568		-0.151702	0.0616568
																																					-0.147261	0.0618018		-0.151681	0.0618018
																																					-0.147155	0.0619469		-0.15129	0.0619469
																																					-0.147057	0.062092		-0.151216	0.062092
																																					-0.14691	0.0622371		-0.15114	0.0622371
																																					-0.146905	0.0623821		-0.151002	0.0623821
																																					-0.146889	0.0625272		-0.151001	0.0625272
																																					-0.146865	0.0626723		-0.150731	0.0626723
																																					-0.146541	0.0628174		-0.150595	0.0628174
																																					-0.146477	0.0629624		-0.150501	0.0629624
																																					-0.146368	0.0631075		-0.150006	0.0631075
																																					-0.146184	0.0632526		-0.149816	0.0632526
																																					-0.145935	0.0633976		-0.149718	0.0633976
																																					-0.145884	0.0635427		-0.149297	0.0635427
																																					-0.145601	0.0636878		-0.149143	0.0636878
																																					-0.145523	0.0638329		-0.149112	0.0638329
																																					-0.14546	0.0639779		-0.148629	0.0639779
																																					-0.145433	0.064123		-0.148577	0.064123
																																					-0.145413	0.0642681		-0.148549	0.0642681
																																					-0.145332	0.0644132		-0.148486	0.0644132
																																					-0.145319	0.0645582		-0.148462	0.0645582
																																					-0.145197	0.0647033		-0.148203	0.0647033
																																					-0.145197	0.0648484		-0.147929	0.0648484
																																					-0.145114	0.0649935		-0.147385	0.0649935
																																					-0.14511	0.0651385		-0.147198	0.0651385
																																					-0.144573	0.0652836		-0.147176	0.0652836
																																					-0.144492	0.0654287		-0.146998	0.0654287
																																					-0.144438	0.0655738		-0.146755	0.0655738
																																					-0.144386	0.0657188		-0.146581	0.0657188
																																					-0.144385	0.0658639		-0.146483	0.0658639
																																					-0.14436	0.066009		-0.14644	0.066009
																																					-0.144285	0.0661541		-0.146358	0.0661541
																																					-0.144022	0.0662991		-0.146283	0.0662991
																																					-0.144008	0.0664442		-0.146207	0.0664442
																																					-0.143622	0.0665893		-0.146019	0.0665893
																																					-0.143448	0.0667344		-0.145958	0.0667344
																																					-0.143388	0.0668794		-0.145917	0.0668794
																																					-0.14332	0.0670245		-0.145904	0.0670245
																																					-0.143311	0.0671696		-0.145739	0.0671696
																																					-0.143265	0.0673147		-0.145637	0.0673147
																																					-0.143132	0.0674597		-0.145595	0.0674597
																																					-0.142985	0.0676048		-0.145421	0.0676048
																																					-0.142761	0.0677499		-0.145382	0.0677499
																																					-0.142688	0.067895		-0.145352	0.067895
																																					-0.142484	0.06804		-0.14528	0.06804
																																					-0.142071	0.0681851		-0.145268	0.0681851
																																					-0.142032	0.0683302		-0.145268	0.0683302
																																					-0.142009	0.0684753		-0.145253	0.0684753
																																					-0.142001	0.0686203		-0.145123	0.0686203
																																					-0.14189	0.0687654		-0.144901	0.0687654
																																					-0.141749	0.0689105		-0.144891	0.0689105
																																					-0.141638	0.0690556		-0.144752	0.0690556
																																					-0.141629	0.0692006		-0.144614	0.0692006
																																					-0.141464	0.0693457		-0.144596	0.0693457
																																					-0.141316	0.0694908		-0.144586	0.0694908
																																					-0.141278	0.0696359		-0.144524	0.0696359
																																					-0.141251	0.0697809		-0.144449	0.0697809
																																					-0.141196	0.069926		-0.144349	0.069926
																																					-0.141041	0.0700711		-0.144162	0.0700711
																																					-0.140857	0.0702162		-0.143779	0.0702162
																																					-0.140355	0.0703612		-0.143597	0.0703612
																																					-0.140354	0.0705063		-0.143244	0.0705063
																																					-0.140256	0.0706514		-0.143225	0.0706514
																																					-0.140242	0.0707965		-0.143144	0.0707965
																																					-0.140028	0.0709415		-0.143073	0.0709415
																																					-0.140008	0.0710866		-0.142674	0.0710866
																																					-0.139978	0.0712317		-0.142433	0.0712317
																																					-0.139794	0.0713768		-0.142311	0.0713768
																																					-0.139743	0.0715218		-0.141937	0.0715218
																																					-0.139627	0.0716669		-0.141839	0.0716669
																																					-0.139388	0.071812		-0.141684	0.071812
																																					-0.13924	0.0719571		-0.141409	0.0719571
																																					-0.139098	0.0721021		-0.141408	0.0721021
																																					-0.139093	0.0722472		-0.14093	0.0722472
																																					-0.139	0.0723923		-0.140787	0.0723923
																																					-0.138678	0.0725374		-0.140717	0.0725374
																																					-0.138595	0.0726824		-0.140654	0.0726824
																																					-0.138483	0.0728275		-0.140466	0.0728275
																																					-0.137873	0.0729726		-0.140261	0.0729726
																																					-0.137801	0.0731177		-0.140216	0.0731177
																																					-0.137628	0.0732627		-0.140099	0.0732627
																																					-0.137572	0.0734078		-0.140036	0.0734078
																																					-0.137279	0.0735529		-0.139736	0.0735529
																																					-0.13708	0.073698		-0.139654	0.073698
																																					-0.136973	0.073843		-0.139627	0.073843
																																					-0.13695	0.0739881		-0.139119	0.0739881
																																					-0.136902	0.0741332		-0.139108	0.0741332
																																					-0.136607	0.0742783		-0.138988	0.0742783
																																					-0.136594	0.0744233		-0.138919	0.0744233
																																					-0.136491	0.0745684		-0.13855	0.0745684
																																					-0.136379	0.0747135		-0.138411	0.0747135
																																					-0.136193	0.0748586		-0.13837	0.0748586
																																					-0.135972	0.0750036		-0.13827	0.0750036
																																					-0.135905	0.0751487		-0.138213	0.0751487
																																					-0.135874	0.0752938		-0.138111	0.0752938
																																					-0.135688	0.0754389		-0.138092	0.0754389
																																					-0.135678	0.0755839		-0.137935	0.0755839
																																					-0.135651	0.075729		-0.137865	0.075729
																																					-0.135625	0.0758741		-0.137679	0.0758741
																																					-0.135501	0.0760191		-0.137634	0.0760191
																																					-0.135411	0.0761642		-0.137628	0.0761642
																																					-0.135383	0.0763093		-0.137604	0.0763093
																																					-0.135111	0.0764544		-0.137524	0.0764544
																																					-0.135071	0.0765994		-0.137243	0.0765994
																																					-0.134945	0.0767445		-0.137049	0.0767445
																																					-0.134922	0.0768896		-0.136961	0.0768896
																																					-0.134922	0.0770347		-0.136954	0.0770347
																																					-0.13467	0.0771797		-0.136941	0.0771797
																																					-0.13464	0.0773248		-0.136709	0.0773248
																																					-0.134616	0.0774699		-0.135746	0.0774699
																																					-0.134608	0.077615		-0.135714	0.077615
																																					-0.134394	0.07776		-0.135696	0.07776
																																					-0.134288	0.0779051		-0.135448	0.0779051
																																					-0.134239	0.0780502		-0.135006	0.0780502
																																					-0.134141	0.0781953		-0.134769	0.0781953
																																					-0.133984	0.0783403		-0.134643	0.0783403
																																					-0.133913	0.0784854		-0.134587	0.0784854
																																					-0.133866	0.0786305		-0.134576	0.0786305
																																					-0.133776	0.0787756		-0.133917	0.0787756
																																					-0.13377	0.0789206		-0.133601	0.0789206
																																					-0.13376	0.0790657		-0.133549	0.0790657
																																					-0.133648	0.0792108		-0.133482	0.0792108
																																					-0.133564	0.0793559		-0.133428	0.0793559
																																					-0.133534	0.0795009		-0.133335	0.0795009
																																					-0.133524	0.079646		-0.133065	0.079646
																																					-0.133408	0.0797911		-0.132705	0.0797911
																																					-0.133193	0.0799362		-0.132346	0.0799362
																																					-0.133027	0.0800812		-0.132334	0.0800812
																																					-0.132623	0.0802263		-0.132309	0.0802263
																																					-0.132457	0.0803714		-0.132262	0.0803714
																																					-0.132152	0.0805165		-0.132077	0.0805165
																																					-0.13215	0.0806615		-0.132063	0.0806615
																																					-0.132145	0.0808066		-0.132037	0.0808066
																																					-0.13209	0.0809517		-0.132011	0.0809517
																																					-0.131798	0.0810968		-0.131875	0.0810968
																																					-0.131778	0.0812418		-0.131805	0.0812418
																																					-0.131754	0.0813869		-0.131767	0.0813869
																																					-0.131697	0.081532		-0.131747	0.081532
																																					-0.131188	0.0816771		-0.131707	0.0816771
																																					-0.131026	0.0818221		-0.13144	0.0818221
																																					-0.130967	0.0819672		-0.131303	0.0819672
																																					-0.130934	0.0821123		-0.131262	0.0821123
																																					-0.130894	0.0822574		-0.13126	0.0822574
																																					-0.130878	0.0824024		-0.131247	0.0824024
																																					-0.130808	0.0825475		-0.131238	0.0825475
																																					-0.130652	0.0826926		-0.131231	0.0826926
																																					-0.130557	0.0828377		-0.131149	0.0828377
																																					-0.130429	0.0829827		-0.131133	0.0829827
																																					-0.130298	0.0831278		-0.131075	0.0831278
																																					-0.130181	0.0832729		-0.131019	0.0832729
																																					-0.130044	0.083418		-0.130925	0.083418
																																					-0.129704	0.083563		-0.13089	0.083563
																																					-0.12962	0.0837081		-0.13071	0.0837081
																																					-0.129431	0.0838532		-0.130683	0.0838532
																																					-0.129295	0.0839983		-0.130458	0.0839983
																																					-0.129249	0.0841433		-0.130408	0.0841433
																																					-0.129248	0.0842884		-0.130348	0.0842884
																																					-0.12916	0.0844335		-0.130346	0.0844335
																																					-0.129037	0.0845786		-0.130178	0.0845786
																																					-0.128977	0.0847236		-0.130021	0.0847236
																																					-0.128641	0.0848687		-0.12993	0.0848687
																																					-0.128608	0.0850138		-0.129884	0.0850138
																																					-0.128198	0.0851589		-0.129553	0.0851589
																																					-0.128069	0.0853039		-0.129435	0.0853039
																																					-0.127856	0.085449		-0.129405	0.085449
																																					-0.127806	0.0855941		-0.129404	0.0855941
																																					-0.127795	0.0857392		-0.129293	0.0857392
																																					-0.127729	0.0858842		-0.129129	0.0858842
																																					-0.127684	0.0860293		-0.129085	0.0860293
																																					-0.127346	0.0861744		-0.129039	0.0861744
																																					-0.127148	0.0863195		-0.12883	0.0863195
																																					-0.126974	0.0864645		-0.128712	0.0864645
																																					-0.126818	0.0866096		-0.128607	0.0866096
																																					-0.126786	0.0867547		-0.128576	0.0867547
																																					-0.126633	0.0868998		-0.128559	0.0868998
																																					-0.126596	0.0870448		-0.128441	0.0870448
																																					-0.126563	0.0871899		-0.12844	0.0871899
																																					-0.126494	0.087335		-0.128329	0.087335
																																					-0.126282	0.0874801		-0.128276	0.0874801
																																					-0.126081	0.0876251		-0.128182	0.0876251
																																					-0.125901	0.0877702		-0.128046	0.0877702
																																					-0.12541	0.0879153		-0.127979	0.0879153
																																					-0.125187	0.0880604		-0.127863	0.0880604
																																					-0.125096	0.0882054		-0.127848	0.0882054
																																					-0.124798	0.0883505		-0.127807	0.0883505
																																					-0.124615	0.0884956		-0.127739	0.0884956
																																					-0.124571	0.0886406		-0.127559	0.0886406
																																					-0.124421	0.0887857		-0.127523	0.0887857
																																					-0.124329	0.0889308		-0.1272	0.0889308
																																					-0.124273	0.0890759		-0.127079	0.0890759
																																					-0.124064	0.0892209		-0.126954	0.0892209
																																					-0.124004	0.089366		-0.126875	0.089366
																																					-0.123837	0.0895111		-0.126517	0.0895111
																																					-0.12359	0.0896562		-0.126413	0.0896562
																																					-0.123176	0.0898012		-0.126366	0.0898012
																																					-0.122989	0.0899463		-0.126358	0.0899463
																																					-0.122989	0.0900914		-0.126146	0.0900914
																																					-0.122778	0.0902365		-0.126116	0.0902365
																																					-0.122497	0.0903815		-0.125888	0.0903815
																																					-0.122349	0.0905266		-0.125815	0.0905266
																																					-0.122254	0.0906717		-0.125778	0.0906717
																																					-0.122199	0.0908168		-0.125765	0.0908168
																																					-0.121935	0.0909618		-0.125695	0.0909618
																																					-0.121904	0.0911069		-0.125695	0.0911069
																																					-0.121545	0.091252		-0.125675	0.091252
																																					-0.121351	0.0913971		-0.125474	0.0913971
																																					-0.121251	0.0915421		-0.125442	0.0915421
																																					-0.120994	0.0916872		-0.125369	0.0916872
																																					-0.120855	0.0918323		-0.12496	0.0918323
																																					-0.120537	0.0919774		-0.124754	0.0919774
																																					-0.120524	0.0921224		-0.124715	0.0921224
																																					-0.120447	0.0922675		-0.124615	0.0922675
																																					-0.120317	0.0924126		-0.124572	0.0924126
																																					-0.120115	0.0925577		-0.12439	0.0925577
																																					-0.120097	0.0927027		-0.124298	0.0927027
																																					-0.119811	0.0928478		-0.123919	0.0928478
																																					-0.119681	0.0929929		-0.123897	0.0929929
																																					-0.119591	0.093138		-0.123643	0.093138
																																					-0.11931	0.093283		-0.123622	0.093283
																																					-0.119231	0.0934281		-0.123581	0.0934281
																																					-0.119003	0.0935732		-0.123538	0.0935732
																																					-0.118616	0.0937183		-0.122965	0.0937183
																																					-0.118361	0.0938633		-0.122926	0.0938633
																																					-0.118353	0.0940084		-0.122601	0.0940084
																																					-0.118276	0.0941535		-0.122548	0.0941535
																																					-0.118209	0.0942986		-0.122538	0.0942986
																																					-0.118197	0.0944436		-0.122466	0.0944436
																																					-0.117642	0.0945887		-0.122455	0.0945887
																																					-0.117636	0.0947338		-0.122423	0.0947338
																																					-0.117523	0.0948789		-0.122403	0.0948789
																																					-0.117476	0.0950239		-0.122342	0.0950239
																																					-0.117319	0.095169		-0.122284	0.095169
																																					-0.117209	0.0953141		-0.122261	0.0953141
																																					-0.117182	0.0954592		-0.122087	0.0954592
																																					-0.117076	0.0956042		-0.122079	0.0956042
																																					-0.117015	0.0957493		-0.121917	0.0957493
																																					-0.117007	0.0958944		-0.121893	0.0958944
																																					-0.116911	0.0960395		-0.121847	0.0960395
																																					-0.11669	0.0961845		-0.121797	0.0961845
																																					-0.116685	0.0963296		-0.121678	0.0963296
																																					-0.116593	0.0964747		-0.121633	0.0964747
																																					-0.116344	0.0966198		-0.121535	0.0966198
																																					-0.116307	0.0967648		-0.121428	0.0967648
																																					-0.1163	0.0969099		-0.121405	0.0969099
																																					-0.116237	0.097055		-0.121401	0.097055
																																					-0.116216	0.0972001		-0.12137	0.0972001
																																					-0.116151	0.0973451		-0.121308	0.0973451
																																					-0.116145	0.0974902		-0.121285	0.0974902
																																					-0.116026	0.0976353		-0.121147	0.0976353
																																					-0.116007	0.0977804		-0.121074	0.0977804
																																					-0.115989	0.0979254		-0.121007	0.0979254
																																					-0.115902	0.0980705		-0.120971	0.0980705
																																					-0.115831	0.0982156		-0.12094	0.0982156
																																					-0.115815	0.0983607		-0.120917	0.0983607
																																					-0.115791	0.0985057		-0.120686	0.0985057
																																					-0.115721	0.0986508		-0.120657	0.0986508
																																					-0.115695	0.0987959		-0.12062	0.0987959
																																					-0.115641	0.098941		-0.120389	0.098941
																																					-0.115638	0.099086		-0.120375	0.099086
																																					-0.115547	0.0992311		-0.120289	0.0992311
																																					-0.115533	0.0993762		-0.120272	0.0993762
																																					-0.115418	0.0995213		-0.120037	0.0995213
																																					-0.115396	0.0996663		-0.120017	0.0996663
																																					-0.115307	0.0998114		-0.119927	0.0998114
																																					-0.115243	0.0999565		-0.119916	0.0999565
																																					-0.115225	0.100102		-0.119889	0.100102
																																					-0.11522	0.100247		-0.119864	0.100247
																																					-0.114337	0.100392		-0.1198	0.100392
																																					-0.114085	0.100537		-0.119783	0.100537
																																					-0.114017	0.100682		-0.119776	0.100682
																																					-0.113979	0.100827		-0.119712	0.100827
																																					-0.11397	0.100972		-0.119596	0.100972
																																					-0.113819	0.101117		-0.119563	0.101117
																																					-0.113754	0.101262		-0.118971	0.101262
																																					-0.113444	0.101407		-0.118807	0.101407
																																					-0.113314	0.101552		-0.118543	0.101552
																																					-0.113279	0.101697		-0.118423	0.101697
																																					-0.113229	0.101842		-0.118385	0.101842
																																					-0.113226	0.101988		-0.118326	0.101988
																																					-0.113092	0.102133		-0.118165	0.102133
																																					-0.113014	0.102278		-0.118011	0.102278
																																					-0.112915	0.102423		-0.118007	0.102423
																																					-0.112704	0.102568		-0.117853	0.102568
																																					-0.112683	0.102713		-0.117746	0.102713
																																					-0.112518	0.102858		-0.117581	0.102858
																																					-0.1125	0.103003		-0.117557	0.103003
																																					-0.112392	0.103148		-0.117447	0.103148
																																					-0.112168	0.103293		-0.117394	0.103293
																																					-0.11211	0.103438		-0.117314	0.103438
																																					-0.112067	0.103583		-0.116686	0.103583
																																					-0.111976	0.103728		-0.116666	0.103728
																																					-0.11135	0.103873		-0.116646	0.103873
																																					-0.111316	0.104019		-0.116452	0.104019
																																					-0.111146	0.104164		-0.116404	0.104164
																																					-0.111088	0.104309		-0.116383	0.104309
																																					-0.110974	0.104454		-0.116214	0.104454
																																					-0.110938	0.104599		-0.116103	0.104599
																																					-0.110935	0.104744		-0.116028	0.104744
																																					-0.110652	0.104889		-0.116022	0.104889
																																					-0.110522	0.105034		-0.115966	0.105034
																																					-0.110484	0.105179		-0.115881	0.105179
																																					-0.110403	0.105324		-0.115727	0.105324
																																					-0.110217	0.105469		-0.11561	0.105469
																																					-0.110191	0.105614		-0.11551	0.105614
																																					-0.110086	0.105759		-0.115501	0.105759
																																					-0.109997	0.105905		-0.115437	0.105905
																																					-0.109967	0.10605		-0.115391	0.10605
																																					-0.109891	0.106195		-0.115214	0.106195
																																					-0.109767	0.10634		-0.115159	0.10634
																																					-0.109709	0.106485		-0.114944	0.106485
																																					-0.109271	0.10663		-0.114912	0.10663
																																					-0.109208	0.106775		-0.114823	0.106775
																																					-0.109139	0.10692		-0.114803	0.10692
																																					-0.108963	0.107065		-0.114771	0.107065
																																					-0.108938	0.10721		-0.11467	0.10721
																																					-0.108809	0.107355		-0.114619	0.107355
																																					-0.108807	0.1075		-0.114494	0.1075
																																					-0.108779	0.107645		-0.114453	0.107645
																																					-0.108746	0.107791		-0.114332	0.107791
																																					-0.108688	0.107936		-0.114188	0.107936
																																					-0.10868	0.108081		-0.114186	0.108081
																																					-0.108513	0.108226		-0.114025	0.108226
																																					-0.108308	0.108371		-0.113933	0.108371
																																					-0.108289	0.108516		-0.113618	0.108516
																																					-0.108276	0.108661		-0.11358	0.108661
																																					-0.108078	0.108806		-0.113526	0.108806
																																					-0.108069	0.108951		-0.113406	0.108951
																																					-0.108029	0.109096		-0.113308	0.109096
																																					-0.107988	0.109241		-0.11322	0.109241
																																					-0.107955	0.109386		-0.113111	0.109386
																																					-0.107808	0.109531		-0.113039	0.109531
																																					-0.107796	0.109676		-0.112964	0.109676
																																					-0.107667	0.109822		-0.112868	0.109822
																																					-0.107573	0.109967		-0.112778	0.109967
																																					-0.107498	0.110112		-0.112773	0.110112
																																					-0.107495	0.110257		-0.112562	0.110257
																																					-0.107375	0.110402		-0.112495	0.110402
																																					-0.107254	0.110547		-0.11246	0.110547
																																					-0.107242	0.110692		-0.112394	0.110692
																																					-0.107076	0.110837		-0.11238	0.110837
																																					-0.106916	0.110982		-0.112286	0.110982
																																					-0.106788	0.111127		-0.112205	0.111127
																																					-0.106747	0.111272		-0.112046	0.111272
																																					-0.10669	0.111417		-0.112018	0.111417
																																					-0.10645	0.111562		-0.11196	0.111562
																																					-0.106444	0.111708		-0.111905	0.111708
																																					-0.10643	0.111853		-0.111877	0.111853
																																					-0.106172	0.111998		-0.111867	0.111998
																																					-0.10617	0.112143		-0.11163	0.112143
																																					-0.106027	0.112288		-0.111419	0.112288
																																					-0.105864	0.112433		-0.111351	0.112433
																																					-0.105833	0.112578		-0.111332	0.112578
																																					-0.105787	0.112723		-0.111308	0.112723
																																					-0.105729	0.112868		-0.111204	0.112868
																																					-0.10572	0.113013		-0.111202	0.113013
																																					-0.105719	0.113158		-0.111079	0.113158
																																					-0.105686	0.113303		-0.110895	0.113303
																																					-0.105601	0.113448		-0.110812	0.113448
																																					-0.105508	0.113594		-0.110708	0.113594
																																					-0.105429	0.113739		-0.110706	0.113739
																																					-0.105293	0.113884		-0.110615	0.113884
																																					-0.104963	0.114029		-0.110555	0.114029
																																					-0.104873	0.114174		-0.110552	0.114174
																																					-0.104777	0.114319		-0.110478	0.114319
																																					-0.104758	0.114464		-0.110469	0.114464
																																					-0.104561	0.114609		-0.110371	0.114609
																																					-0.10456	0.114754		-0.110311	0.114754
																																					-0.104533	0.114899		-0.110204	0.114899
																																					-0.104495	0.115044		-0.11008	0.115044
																																					-0.104466	0.115189		-0.109917	0.115189
																																					-0.104421	0.115334		-0.109877	0.115334
																																					-0.104303	0.115479		-0.109661	0.115479
																																					-0.104291	0.115625		-0.109604	0.115625
																																					-0.104031	0.11577		-0.109528	0.11577
																																					-0.103877	0.115915		-0.109493	0.115915
																																					-0.103842	0.11606		-0.109265	0.11606
																																					-0.103783	0.116205		-0.109157	0.116205
																																					-0.103671	0.11635		-0.109037	0.11635
																																					-0.103666	0.116495		-0.108989	0.116495
																																					-0.103598	0.11664		-0.108949	0.11664
																																					-0.103592	0.116785		-0.108873	0.116785
																																					-0.103577	0.11693		-0.108762	0.11693
																																					-0.10356	0.117075		-0.108673	0.117075
																																					-0.103494	0.11722		-0.108669	0.11722
																																					-0.103369	0.117365		-0.108596	0.117365
																																					-0.10332	0.117511		-0.108481	0.117511
																																					-0.103287	0.117656		-0.108425	0.117656
																																					-0.103179	0.117801		-0.108299	0.117801
																																					-0.103044	0.117946		-0.108164	0.117946
																																					-0.103029	0.118091		-0.108138	0.118091
																																					-0.102952	0.118236		-0.108034	0.118236
																																					-0.102927	0.118381		-0.108032	0.118381
																																					-0.102912	0.118526		-0.10798	0.118526
																																					-0.102765	0.118671		-0.107892	0.118671
																																					-0.102636	0.118816		-0.107865	0.118816
																																					-0.10255	0.118961		-0.107799	0.118961
																																					-0.10239	0.119106		-0.107782	0.119106
																																					-0.102381	0.119251		-0.107703	0.119251
																																					-0.102315	0.119396		-0.107667	0.119396
																																					-0.102201	0.119542		-0.107584	0.119542
																																					-0.102021	0.119687		-0.107438	0.119687
																																					-0.101948	0.119832		-0.107349	0.119832
																																					-0.10185	0.119977		-0.107289	0.119977
																																					-0.101843	0.120122		-0.10717	0.120122
																																					-0.101809	0.120267		-0.107124	0.120267
																																					-0.101751	0.120412		-0.107102	0.120412
																																					-0.101668	0.120557		-0.107065	0.120557
																																					-0.101565	0.120702		-0.10686	0.120702
																																					-0.10155	0.120847		-0.106828	0.120847
																																					-0.101418	0.120992		-0.106794	0.120992
																																					-0.101145	0.121137		-0.106762	0.121137
																																					-0.101142	0.121282		-0.10656	0.121282
																																					-0.101129	0.121428		-0.106476	0.121428
																																					-0.101062	0.121573		-0.106371	0.121573
																																					-0.100915	0.121718		-0.106322	0.121718
																																					-0.100902	0.121863		-0.106191	0.121863
																																					-0.100857	0.122008		-0.106079	0.122008
																																					-0.100777	0.122153		-0.105935	0.122153
																																					-0.100748	0.122298		-0.105794	0.122298
																																					-0.100668	0.122443		-0.105779	0.122443
																																					-0.100646	0.122588		-0.105757	0.122588
																																					-0.100386	0.122733		-0.105568	0.122733
																																					-0.100366	0.122878		-0.105567	0.122878
																																					-0.100266	0.123023		-0.105535	0.123023
																																					-0.100223	0.123168		-0.105401	0.123168
																																					-0.10022	0.123314		-0.105373	0.123314
																																					-0.100211	0.123459		-0.105274	0.123459
																																					-0.100186	0.123604		-0.105189	0.123604
																																					-0.100129	0.123749		-0.105014	0.123749
																																					-0.0999776	0.123894		-0.104992	0.123894
																																					-0.0999645	0.124039		-0.104954	0.124039
																																					-0.0999575	0.124184		-0.104662	0.124184
																																					-0.0999405	0.124329		-0.10462	0.124329
																																					-0.0997228	0.124474		-0.104542	0.124474
																																					-0.0997095	0.124619		-0.104542	0.124619
																																					-0.0995069	0.124764		-0.104528	0.124764
																																					-0.0993861	0.124909		-0.104526	0.124909
																																					-0.0993508	0.125054		-0.104434	0.125054
																																					-0.0993192	0.125199		-0.104229	0.125199
																																					-0.0993151	0.125345		-0.104027	0.125345
																																					-0.0993027	0.12549		-0.10399	0.12549
																																					-0.099301	0.125635		-0.103886	0.125635
																																					-0.0992658	0.12578		-0.103865	0.12578
																																					-0.0992017	0.125925		-0.103734	0.125925
																																					-0.0991629	0.12607		-0.103598	0.12607
																																					-0.0991143	0.126215		-0.103589	0.126215
																																					-0.0990529	0.12636		-0.103527	0.12636
																																					-0.0989647	0.126505		-0.103503	0.126505
																																					-0.0989332	0.12665		-0.103492	0.12665
																																					-0.0989236	0.126795		-0.103462	0.126795
																																					-0.0989102	0.12694		-0.103439	0.12694
																																					-0.098867	0.127085		-0.103283	0.127085
																																					-0.0987633	0.127231		-0.103277	0.127231
																																					-0.098735	0.127376		-0.103265	0.127376
																																					-0.0986506	0.127521		-0.102996	0.127521
																																					-0.0986062	0.127666		-0.102978	0.127666
																																					-0.0985855	0.127811		-0.102913	0.127811
																																					-0.0985795	0.127956		-0.1028	0.127956
																																					-0.0985592	0.128101		-0.102677	0.128101
																																					-0.0985132	0.128246		-0.102561	0.128246
																																					-0.098494	0.128391		-0.102552	0.128391
																																					-0.0984546	0.128536		-0.102527	0.128536
																																					-0.098123	0.128681		-0.102499	0.128681
																																					-0.0980167	0.128826		-0.102414	0.128826
																																					-0.0979319	0.128971		-0.102334	0.128971
																																					-0.0978249	0.129116		-0.102312	0.129116
																																					-0.0977412	0.129262		-0.102149	0.129262
																																					-0.0977373	0.129407		-0.101963	0.129407
																																					-0.0976517	0.129552		-0.10193	0.129552
																																					-0.0976503	0.129697		-0.101822	0.129697
																																					-0.0976412	0.129842		-0.101729	0.129842
																																					-0.0976412	0.129987		-0.10172	0.129987
																																					-0.0975557	0.130132		-0.101641	0.130132
																																					-0.0974416	0.130277		-0.101628	0.130277
																																					-0.0974148	0.130422		-0.10152	0.130422
																																					-0.0974147	0.130567		-0.101474	0.130567
																																					-0.0973864	0.130712		-0.101303	0.130712
																																					-0.0973095	0.130857		-0.101116	0.130857
																																					-0.097247	0.131002		-0.101091	0.131002
																																					-0.09716	0.131148		-0.100945	0.131148
																																					-0.0968774	0.131293		-0.100805	0.131293
																																					-0.0965632	0.131438		-0.100725	0.131438
																																					-0.0962043	0.131583		-0.100701	0.131583
																																					-0.0961959	0.131728		-0.100634	0.131728
																																					-0.0961857	0.131873		-0.100546	0.131873
																																					-0.0961168	0.132018		-0.100534	0.132018
																																					-0.0960952	0.132163		-0.100501	0.132163
																																					-0.0960398	0.132308		-0.100473	0.132308
																																					-0.0959622	0.132453		-0.100463	0.132453
																																					-0.0959067	0.132598		-0.100281	0.132598
																																					-0.0957507	0.132743		-0.100275	0.132743
																																					-0.0957383	0.132888		-0.0999675	0.132888
																																					-0.0956986	0.133034		-0.0999354	0.133034
																																					-0.095666	0.133179		-0.0998023	0.133179
																																					-0.0956605	0.133324		-0.0996511	0.133324
																																					-0.0956086	0.133469		-0.0996339	0.133469
																																					-0.0955575	0.133614		-0.0996011	0.133614
																																					-0.0955543	0.133759		-0.0994517	0.133759
																																					-0.0954891	0.133904		-0.0993091	0.133904
																																					-0.0951623	0.134049		-0.0992803	0.134049
																																					-0.0951515	0.134194		-0.0992743	0.134194
																																					-0.0950846	0.134339		-0.0992408	0.134339
																																					-0.0950168	0.134484		-0.0991021	0.134484
																																					-0.0950159	0.134629		-0.0990743	0.134629
																																					-0.0949835	0.134774		-0.0989655	0.134774
																																					-0.0949239	0.134919		-0.0988568	0.134919
																																					-0.0948825	0.135065		-0.0988208	0.135065
																																					-0.0948124	0.13521		-0.0987167	0.13521
																																					-0.0946686	0.135355		-0.098702	0.135355
																																					-0.094592	0.1355		-0.0985602	0.1355
																																					-0.0944892	0.135645		-0.0984518	0.135645
																																					-0.0944757	0.13579		-0.0984404	0.13579
																																					-0.0942784	0.135935		-0.098402	0.135935
																																					-0.0942756	0.13608		-0.0982737	0.13608
																																					-0.0942248	0.136225		-0.0982667	0.136225
																																					-0.0941279	0.13637		-0.0982206	0.13637
																																					-0.0940411	0.136515		-0.0981755	0.136515
																																					-0.0939676	0.13666		-0.0981188	0.13666
																																					-0.0939006	0.136805		-0.0979868	0.136805
																																					-0.0938991	0.136951		-0.0978459	0.136951
																																					-0.0937823	0.137096		-0.0976423	0.137096
																																					-0.0937572	0.137241		-0.0976138	0.137241
																																					-0.0937441	0.137386		-0.0974846	0.137386
																																					-0.0936168	0.137531		-0.0974758	0.137531
																																					-0.0934764	0.137676		-0.0973864	0.137676
																																					-0.0934343	0.137821		-0.0973003	0.137821
																																					-0.093399	0.137966		-0.097156	0.137966
																																					-0.0933973	0.138111		-0.0970914	0.138111
																																					-0.0933674	0.138256		-0.0969984	0.138256
																																					-0.0932293	0.138401		-0.0969598	0.138401
																																					-0.0932264	0.138546		-0.0966885	0.138546
																																					-0.0931083	0.138691		-0.0965803	0.138691
																																					-0.0930835	0.138837		-0.0964827	0.138837
																																					-0.09305	0.138982		-0.0964513	0.138982
																																					-0.0929714	0.139127		-0.0962667	0.139127
																																					-0.092889	0.139272		-0.096243	0.139272
																																					-0.0928675	0.139417		-0.0962016	0.139417
																																					-0.0928528	0.139562		-0.0961417	0.139562
																																					-0.0928419	0.139707		-0.096073	0.139707
																																					-0.0928217	0.139852		-0.0960584	0.139852
																																					-0.0927891	0.139997		-0.0960109	0.139997
																																					-0.0927507	0.140142		-0.0959135	0.140142
																																					-0.0926111	0.140287		-0.0957886	0.140287
																																					-0.0925763	0.140432		-0.095725	0.140432
																																					-0.0924653	0.140577		-0.0957152	0.140577
																																					-0.0924488	0.140722		-0.0956298	0.140722
																																					-0.0924339	0.140868		-0.0955769	0.140868
																																					-0.0923797	0.141013		-0.09557	0.141013
																																					-0.0923654	0.141158		-0.0955339	0.141158
																																					-0.0923379	0.141303		-0.0954747	0.141303
																																					-0.09227	0.141448		-0.0952072	0.141448
																																					-0.0922003	0.141593		-0.0950833	0.141593
																																					-0.0920379	0.141738		-0.095072	0.141738
																																					-0.0920033	0.141883		-0.0949123	0.141883
																																					-0.0919162	0.142028		-0.0948637	0.142028
																																					-0.0918949	0.142173		-0.0948553	0.142173
																																					-0.0918429	0.142318		-0.0948518	0.142318
																																					-0.0917193	0.142463		-0.0946598	0.142463
																																					-0.0914962	0.142608		-0.094574	0.142608
																																					-0.091492	0.142754		-0.0945449	0.142754
																																					-0.091452	0.142899		-0.0944613	0.142899
																																					-0.0913868	0.143044		-0.0944598	0.143044
																																					-0.0913364	0.143189		-0.0943726	0.143189
																																					-0.091313	0.143334		-0.0941447	0.143334
																																					-0.0912564	0.143479		-0.0941355	0.143479
																																					-0.0912132	0.143624		-0.0941289	0.143624
																																					-0.0911654	0.143769		-0.0938884	0.143769
																																					-0.09107	0.143914		-0.0938145	0.143914
																																					-0.0910347	0.144059		-0.0936089	0.144059
																																					-0.0910294	0.144204		-0.0935307	0.144204
																																					-0.0910108	0.144349		-0.0933833	0.144349
																																					-0.0909938	0.144494		-0.0931804	0.144494
																																					-0.0909666	0.144639		-0.0931526	0.144639
																																					-0.090932	0.144785		-0.0931523	0.144785
																																					-0.0908545	0.14493		-0.093073	0.14493
																																					-0.0907613	0.145075		-0.0927913	0.145075
																																					-0.0906732	0.14522		-0.0927265	0.14522
																																					-0.090623	0.145365		-0.0927054	0.145365
																																					-0.0906194	0.14551		-0.0926319	0.14551
																																					-0.0903597	0.145655		-0.0925676	0.145655
																																					-0.0902405	0.1458		-0.092552	0.1458
																																					-0.0902305	0.145945		-0.0925096	0.145945
																																					-0.0901944	0.14609		-0.0924861	0.14609
																																					-0.0901479	0.146235		-0.0923174	0.146235
																																					-0.0901365	0.14638		-0.0923165	0.14638
																																					-0.090112	0.146525		-0.0922718	0.146525
																																					-0.0900805	0.146671		-0.0921296	0.146671
																																					-0.0900779	0.146816		-0.092003	0.146816
																																					-0.0900557	0.146961		-0.0919652	0.146961
																																					-0.0900501	0.147106		-0.0919559	0.147106
																																					-0.0899068	0.147251		-0.0917677	0.147251
																																					-0.0899054	0.147396		-0.0917497	0.147396
																																					-0.0898611	0.147541		-0.0917158	0.147541
																																					-0.0897743	0.147686		-0.0915818	0.147686
																																					-0.0895938	0.147831		-0.0913695	0.147831
																																					-0.0895579	0.147976		-0.09129	0.147976
																																					-0.0895323	0.148121		-0.0908449	0.148121
																																					-0.0894905	0.148266		-0.0908083	0.148266
																																					-0.0893986	0.148411		-0.0907743	0.148411
																																					-0.0893347	0.148557		-0.0907184	0.148557
																																					-0.0892384	0.148702		-0.0906695	0.148702
																																					-0.0891672	0.148847		-0.0903433	0.148847
																																					-0.0891186	0.148992		-0.0902735	0.148992
																																					-0.089009	0.149137		-0.09027	0.149137
																																					-0.0889514	0.149282		-0.090211	0.149282
																																					-0.0889504	0.149427		-0.0901658	0.149427
																																					-0.0888853	0.149572		-0.0901557	0.149572
																																					-0.08885	0.149717		-0.0901111	0.149717
																																					-0.0887573	0.149862		-0.0901022	0.149862
																																					-0.0887305	0.150007		-0.0899835	0.150007
																																					-0.0886961	0.150152		-0.089961	0.150152
																																					-0.0886853	0.150297		-0.0898711	0.150297
																																					-0.0886316	0.150442		-0.0897524	0.150442
																																					-0.0883209	0.150588		-0.0896883	0.150588
																																					-0.0881627	0.150733		-0.0896774	0.150733
																																					-0.0881205	0.150878		-0.0895737	0.150878
																																					-0.0880462	0.151023		-0.0895656	0.151023
																																					-0.0880441	0.151168		-0.0895059	0.151168
																																					-0.0880228	0.151313		-0.0895037	0.151313
																																					-0.0880189	0.151458		-0.0894948	0.151458
																																					-0.0880164	0.151603		-0.0894828	0.151603
																																					-0.0879943	0.151748		-0.089444	0.151748
																																					-0.0879799	0.151893		-0.0893351	0.151893
																																					-0.0879778	0.152038		-0.089062	0.152038
																																					-0.0879755	0.152183		-0.0890457	0.152183
																																					-0.0879535	0.152328		-0.0890117	0.152328
																																					-0.087865	0.152474		-0.0890045	0.152474
																																					-0.0878549	0.152619		-0.0887731	0.152619
																																					-0.0877674	0.152764		-0.0886919	0.152764
																																					-0.0877401	0.152909		-0.0886773	0.152909
																																					-0.0877292	0.153054		-0.0885378	0.153054
																																					-0.0876914	0.153199		-0.0884021	0.153199
																																					-0.0876174	0.153344		-0.0882652	0.153344
																																					-0.0876115	0.153489		-0.0881996	0.153489
																																					-0.087599	0.153634		-0.0881543	0.153634
																																					-0.0875374	0.153779		-0.0881269	0.153779
																																					-0.0872446	0.153924		-0.0878958	0.153924
																																					-0.0872294	0.154069		-0.0878556	0.154069
																																					-0.0871555	0.154214		-0.0878403	0.154214
																																					-0.0871435	0.154359		-0.0878185	0.154359
																																					-0.0870995	0.154505		-0.0877496	0.154505
																																					-0.0870936	0.15465		-0.0877446	0.15465
																																					-0.087085	0.154795		-0.0876942	0.154795
																																					-0.0870082	0.15494		-0.0876938	0.15494
																																					-0.087	0.155085		-0.0875025	0.155085
																																					-0.0868972	0.15523		-0.0874999	0.15523
																																					-0.0868947	0.155375		-0.0873706	0.155375
																																					-0.086774	0.15552		-0.0873596	0.15552
																																					-0.0867573	0.155665		-0.0873298	0.155665
																																					-0.0867056	0.15581		-0.0872886	0.15581
																																					-0.086658	0.155955		-0.0871825	0.155955
																																					-0.0864893	0.1561		-0.0869287	0.1561
																																					-0.0864782	0.156245		-0.0869236	0.156245
																																					-0.0863675	0.156391		-0.0868681	0.156391
																																					-0.0863646	0.156536		-0.0868666	0.156536
																																					-0.0862651	0.156681		-0.08674	0.156681
																																					-0.0861133	0.156826		-0.0866406	0.156826
																																					-0.0859175	0.156971		-0.0865805	0.156971
																																					-0.0857377	0.157116		-0.0865442	0.157116
																																					-0.0856682	0.157261		-0.0864822	0.157261
																																					-0.0855951	0.157406		-0.0864087	0.157406
																																					-0.0855862	0.157551		-0.0862667	0.157551
																																					-0.0855553	0.157696		-0.0862573	0.157696
																																					-0.085549	0.157841		-0.0862373	0.157841
																																					-0.0855075	0.157986		-0.0862079	0.157986
																																					-0.0854866	0.158131		-0.0861572	0.158131
																																					-0.0854684	0.158277		-0.0859433	0.158277
																																					-0.0854416	0.158422		-0.0857713	0.158422
																																					-0.0853189	0.158567		-0.0856056	0.158567
																																					-0.0852886	0.158712		-0.085605	0.158712
																																					-0.0852852	0.158857		-0.0855513	0.158857
																																					-0.0852597	0.159002		-0.0854565	0.159002
																																					-0.0852335	0.159147		-0.08541	0.159147
																																					-0.0852217	0.159292		-0.0853379	0.159292
																																					-0.0851996	0.159437		-0.0853215	0.159437
																																					-0.0851926	0.159582		-0.0851848	0.159582
																																					-0.0851906	0.159727		-0.0851252	0.159727
																																					-0.0850778	0.159872		-0.0850267	0.159872
																																					-0.0850107	0.160017		-0.084905	0.160017
																																					-0.0849957	0.160162		-0.0848296	0.160162
																																					-0.0849954	0.160308		-0.0848189	0.160308
																																					-0.084971	0.160453		-0.0848157	0.160453
																																					-0.0849599	0.160598		-0.0848118	0.160598
																																					-0.0848813	0.160743		-0.0848066	0.160743
																																					-0.084872	0.160888		-0.0848054	0.160888
																																					-0.0848621	0.161033		-0.0847016	0.161033
																																					-0.0848224	0.161178		-0.0846728	0.161178
																																					-0.0847085	0.161323		-0.0846515	0.161323
																																					-0.0846176	0.161468		-0.0846498	0.161468
																																					-0.0844484	0.161613		-0.0845873	0.161613
																																					-0.0844251	0.161758		-0.0845758	0.161758
																																					-0.0844024	0.161903		-0.084492	0.161903
																																					-0.0843049	0.162048		-0.084477	0.162048
																																					-0.0842943	0.162194		-0.0843505	0.162194
																																					-0.0841956	0.162339		-0.0842771	0.162339
																																					-0.08413	0.162484		-0.0841643	0.162484
																																					-0.0841178	0.162629		-0.0841473	0.162629
																																					-0.0841174	0.162774		-0.0840449	0.162774
																																					-0.0840994	0.162919		-0.0839986	0.162919
																																					-0.0840736	0.163064		-0.0838943	0.163064
																																					-0.0840522	0.163209		-0.0838829	0.163209
																																					-0.0839385	0.163354		-0.0838516	0.163354
																																					-0.0839253	0.163499		-0.0836696	0.163499
																																					-0.0839214	0.163644		-0.0835959	0.163644
																																					-0.0838402	0.163789		-0.083489	0.163789
																																					-0.0838032	0.163934		-0.0834721	0.163934
																																					-0.0837352	0.16408		-0.0834016	0.16408
																																					-0.08371	0.164225		-0.0832903	0.164225
																																					-0.0837009	0.16437		-0.0831876	0.16437
																																					-0.0835704	0.164515		-0.0831847	0.164515
																																					-0.0835015	0.16466		-0.0831781	0.16466
																																					-0.0834987	0.164805		-0.0831146	0.164805
																																					-0.0834386	0.16495		-0.0830776	0.16495
																																					-0.0834386	0.165095		-0.0830534	0.165095
																																					-0.0833106	0.16524		-0.0828848	0.16524
																																					-0.083306	0.165385		-0.0828507	0.165385
																																					-0.0832792	0.16553		-0.0828307	0.16553
																																					-0.0832558	0.165675		-0.0827546	0.165675
																																					-0.0832521	0.16582		-0.0826861	0.16582
																																					-0.0832342	0.165965		-0.082668	0.165965
																																					-0.0830867	0.166111		-0.0826659	0.166111
																																					-0.0829533	0.166256		-0.0826352	0.166256
																																					-0.0828395	0.166401		-0.0826278	0.166401
																																					-0.0828169	0.166546		-0.0825923	0.166546
																																					-0.082769	0.166691		-0.0825918	0.166691
																																					-0.082671	0.166836		-0.0825428	0.166836
																																					-0.0826452	0.166981		-0.0825037	0.166981
																																					-0.0825646	0.167126		-0.0824251	0.167126
																																					-0.0825211	0.167271		-0.0823155	0.167271
																																					-0.0824182	0.167416		-0.0821599	0.167416
																																					-0.0823534	0.167561		-0.0821448	0.167561
																																					-0.0823307	0.167706		-0.0820788	0.167706
																																					-0.0821609	0.167851		-0.0820355	0.167851
																																					-0.0821438	0.167997		-0.0818075	0.167997
																																					-0.0821139	0.168142		-0.0817696	0.168142
																																					-0.0820309	0.168287		-0.0817549	0.168287
																																					-0.082027	0.168432		-0.0817	0.168432
																																					-0.0819812	0.168577		-0.0816494	0.168577
																																					-0.0819391	0.168722		-0.0815023	0.168722
																																					-0.0818469	0.168867		-0.0814852	0.168867
																																					-0.0816633	0.169012		-0.0814446	0.169012
																																					-0.0816523	0.169157		-0.0813462	0.169157
																																					-0.0816433	0.169302		-0.0812712	0.169302
																																					-0.0815204	0.169447		-0.0812657	0.169447
																																					-0.0814563	0.169592		-0.0812106	0.169592
																																					-0.0814413	0.169737		-0.0811257	0.169737
																																					-0.0814384	0.169882		-0.0811241	0.169882
																																					-0.0814028	0.170028		-0.0810612	0.170028
																																					-0.0811884	0.170173		-0.0809946	0.170173
																																					-0.081125	0.170318		-0.0809553	0.170318
																																					-0.0810599	0.170463		-0.0809265	0.170463
																																					-0.0810278	0.170608		-0.0809113	0.170608
																																					-0.0807492	0.170753		-0.0808712	0.170753
																																					-0.0807057	0.170898		-0.0808356	0.170898
																																					-0.0806634	0.171043		-0.0807294	0.171043
																																					-0.0806626	0.171188		-0.0806903	0.171188
																																					-0.0805628	0.171333		-0.0806507	0.171333
																																					-0.0804127	0.171478		-0.0806321	0.171478
																																					-0.0802623	0.171623		-0.0805718	0.171623
																																					-0.0801906	0.171768		-0.0805366	0.171768
																																					-0.0801552	0.171914		-0.0805153	0.171914
																																					-0.079962	0.172059		-0.0804599	0.172059
																																					-0.0799517	0.172204		-0.0804275	0.172204
																																					-0.0799418	0.172349		-0.0803084	0.172349
																																					-0.0799143	0.172494		-0.0801511	0.172494
																																					-0.0796987	0.172639		-0.0801133	0.172639
																																					-0.0795733	0.172784		-0.0800728	0.172784
																																					-0.0795732	0.172929		-0.0800727	0.172929
																																					-0.0795226	0.173074		-0.0800652	0.173074
																																					-0.0795195	0.173219		-0.0800521	0.173219
																																					-0.0794944	0.173364		-0.0800087	0.173364
																																					-0.0794554	0.173509		-0.0799839	0.173509
																																					-0.0794527	0.173654		-0.0799775	0.173654
																																					-0.0792675	0.1738		-0.0799356	0.1738
																																					-0.0792326	0.173945		-0.0798463	0.173945
																																					-0.0792058	0.17409		-0.0798338	0.17409
																																					-0.0791384	0.174235		-0.0797892	0.174235
																																					-0.0791322	0.17438		-0.0797689	0.17438
																																					-0.0789968	0.174525		-0.079735	0.174525
																																					-0.0789811	0.17467		-0.0797214	0.17467
																																					-0.078937	0.174815		-0.0796249	0.174815
																																					-0.0789188	0.17496		-0.0796119	0.17496
																																					-0.0787847	0.175105		-0.0795777	0.175105
																																					-0.0787491	0.17525		-0.0795074	0.17525
																																					-0.0786864	0.175395		-0.0795069	0.175395
																																					-0.0786657	0.17554		-0.0793955	0.17554
																																					-0.0785883	0.175685		-0.0793761	0.175685
																																					-0.0785176	0.175831		-0.0793142	0.175831
																																					-0.0784966	0.175976		-0.0792379	0.175976
																																					-0.0784258	0.176121		-0.0792353	0.176121
																																					-0.0783931	0.176266		-0.0792089	0.176266
																																					-0.07835	0.176411		-0.0791239	0.176411
																																					-0.0782719	0.176556		-0.0790867	0.176556
																																					-0.078216	0.176701		-0.0790692	0.176701
																																					-0.0781183	0.176846		-0.0790597	0.176846
																																					-0.0780358	0.176991		-0.0790035	0.176991
																																					-0.0779489	0.177136		-0.078941	0.177136
																																					-0.0778977	0.177281		-0.07894	0.177281
																																					-0.077808	0.177426		-0.0788292	0.177426
																																					-0.0777787	0.177571		-0.078446	0.177571
																																					-0.0777216	0.177717		-0.0784332	0.177717
																																					-0.0777032	0.177862		-0.078337	0.177862
																																					-0.0777011	0.178007		-0.0783131	0.178007
																																					-0.0774822	0.178152		-0.0782743	0.178152
																																					-0.077376	0.178297		-0.0782642	0.178297
																																					-0.0772856	0.178442		-0.0781125	0.178442
																																					-0.0772468	0.178587		-0.0780353	0.178587
																																					-0.0771327	0.178732		-0.0779911	0.178732
																																					-0.0769942	0.178877		-0.0779576	0.178877
																																					-0.0769747	0.179022		-0.07765	0.179022
																																					-0.0769742	0.179167		-0.0773011	0.179167
																																					-0.0769019	0.179312		-0.0772092	0.179312
																																					-0.0767991	0.179457		-0.0770781	0.179457
																																					-0.0767671	0.179602		-0.0770746	0.179602
																																					-0.0766173	0.179748		-0.0770472	0.179748
																																					-0.0765547	0.179893		-0.0769632	0.179893
																																					-0.0765203	0.180038		-0.0769325	0.180038
																																					-0.0764606	0.180183		-0.0767819	0.180183
																																					-0.0762202	0.180328		-0.0767693	0.180328
																																					-0.0762069	0.180473		-0.0767455	0.180473
																																					-0.0761567	0.180618		-0.0766768	0.180618
																																					-0.0759967	0.180763		-0.076676	0.180763
																																					-0.0758944	0.180908		-0.0766574	0.180908
																																					-0.0758504	0.181053		-0.0766286	0.181053
																																					-0.0758239	0.181198		-0.0766235	0.181198
																																					-0.0757726	0.181343		-0.0766113	0.181343
																																					-0.0756628	0.181488		-0.0765375	0.181488
																																					-0.0756582	0.181634		-0.076525	0.181634
																																					-0.0755735	0.181779		-0.076468	0.181779
																																					-0.0755571	0.181924		-0.0764342	0.181924
																																					-0.0755099	0.182069		-0.0763416	0.182069
																																					-0.0754677	0.182214		-0.0763212	0.182214
																																					-0.0754125	0.182359		-0.0762402	0.182359
																																					-0.075323	0.182504		-0.0761711	0.182504
																																					-0.0752946	0.182649		-0.0761662	0.182649
																																					-0.0752558	0.182794		-0.0761621	0.182794
																																					-0.0750809	0.182939		-0.0761005	0.182939
																																					-0.0750674	0.183084		-0.0759373	0.183084
																																					-0.0749635	0.183229		-0.0758536	0.183229
																																					-0.0749125	0.183374		-0.0758126	0.183374
																																					-0.0749009	0.18352		-0.0757584	0.18352
																																					-0.0747979	0.183665		-0.075736	0.183665
																																					-0.07478	0.18381		-0.0756594	0.18381
																																					-0.0747718	0.183955		-0.0755916	0.183955
																																					-0.0747	0.1841		-0.0754071	0.1841
																																					-0.0746871	0.184245		-0.0753798	0.184245
																																					-0.0746246	0.18439		-0.0753318	0.18439
																																					-0.0745656	0.184535		-0.0753308	0.184535
																																					-0.0744747	0.18468		-0.0752596	0.18468
																																					-0.0744433	0.184825		-0.075211	0.184825
																																					-0.0744221	0.18497		-0.0751911	0.18497
																																					-0.0744033	0.185115		-0.075177	0.185115
																																					-0.0742793	0.18526		-0.0751358	0.18526
																																					-0.0742712	0.185405		-0.07512	0.185405
																																					-0.074218	0.185551		-0.0751097	0.185551
																																					-0.0742051	0.185696		-0.0750961	0.185696
																																					-0.0742002	0.185841		-0.0750356	0.185841
																																					-0.0740959	0.185986		-0.0749756	0.185986
																																					-0.0740283	0.186131		-0.0748819	0.186131
																																					-0.073654	0.186276		-0.0748494	0.186276
																																					-0.0735961	0.186421		-0.0746988	0.186421
																																					-0.0735826	0.186566		-0.074682	0.186566
																																					-0.0735438	0.186711		-0.0745758	0.186711
																																					-0.0734265	0.186856		-0.0744948	0.186856
																																					-0.0732883	0.187001		-0.0744693	0.187001
																																					-0.0732707	0.187146		-0.0743883	0.187146
																																					-0.073235	0.187291		-0.0743654	0.187291
																																					-0.0731739	0.187437		-0.0742864	0.187437
																																					-0.0731108	0.187582		-0.0741236	0.187582
																																					-0.073036	0.187727		-0.074076	0.187727
																																					-0.0729246	0.187872		-0.0740486	0.187872
																																					-0.0729239	0.188017		-0.0739361	0.188017
																																					-0.0726434	0.188162		-0.0738801	0.188162
																																					-0.0725325	0.188307		-0.0737445	0.188307
																																					-0.0725171	0.188452		-0.0737312	0.188452
																																					-0.0724311	0.188597		-0.0735803	0.188597
																																					-0.0723356	0.188742		-0.0735097	0.188742
																																					-0.0722769	0.188887		-0.0734757	0.188887
																																					-0.0722762	0.189032		-0.0734177	0.189032
																																					-0.0722327	0.189177		-0.0733708	0.189177
																																					-0.072232	0.189323		-0.0733611	0.189323
																																					-0.0721798	0.189468		-0.0733457	0.189468
																																					-0.072104	0.189613		-0.0733059	0.189613
																																					-0.0719942	0.189758		-0.0733058	0.189758
																																					-0.0719504	0.189903		-0.0733055	0.189903
																																					-0.0718974	0.190048		-0.0733001	0.190048
																																					-0.0718858	0.190193		-0.0732976	0.190193
																																					-0.0718416	0.190338		-0.073079	0.190338
																																					-0.071706	0.190483		-0.0730788	0.190483
																																					-0.0715714	0.190628		-0.0730593	0.190628
																																					-0.0715576	0.190773		-0.072948	0.190773
																																					-0.0714378	0.190918		-0.0729257	0.190918
																																					-0.0713891	0.191063		-0.0728184	0.191063
																																					-0.0713709	0.191208		-0.0728114	0.191208
																																					-0.0713403	0.191354		-0.0726954	0.191354
																																					-0.0713085	0.191499		-0.0726581	0.191499
																																					-0.0712821	0.191644		-0.0726574	0.191644
																																					-0.0712373	0.191789		-0.0725871	0.191789
																																					-0.0712337	0.191934		-0.0725854	0.191934
																																					-0.0712123	0.192079		-0.0724496	0.192079
																																					-0.0711634	0.192224		-0.0723774	0.192224
																																					-0.0711518	0.192369		-0.0723465	0.192369
																																					-0.071033	0.192514		-0.0722509	0.192514
																																					-0.0709061	0.192659		-0.0722034	0.192659
																																					-0.0708964	0.192804		-0.0721413	0.192804
																																					-0.070888	0.192949		-0.0720918	0.192949
																																					-0.0708615	0.193094		-0.0720676	0.193094
																																					-0.0707335	0.19324		-0.0720346	0.19324
																																					-0.0706026	0.193385		-0.0720225	0.193385
																																					-0.070575	0.19353		-0.0720198	0.19353
																																					-0.0704331	0.193675		-0.0720051	0.193675
																																					-0.0703306	0.19382		-0.0719645	0.19382
																																					-0.0702986	0.193965		-0.0719464	0.193965
																																					-0.070254	0.19411		-0.0718996	0.19411
																																					-0.070221	0.194255		-0.0718007	0.194255
																																					-0.07022	0.1944		-0.0717971	0.1944
																																					-0.0700999	0.194545		-0.0716207	0.194545
																																					-0.0700676	0.19469		-0.071592	0.19469
																																					-0.0699984	0.194835		-0.0715785	0.194835
																																					-0.0699618	0.19498		-0.0715762	0.19498
																																					-0.0699533	0.195125		-0.0715082	0.195125
																																					-0.0699372	0.195271		-0.0714157	0.195271
																																					-0.069928	0.195416		-0.0714131	0.195416
																																					-0.0697668	0.195561		-0.0713833	0.195561
																																					-0.0695844	0.195706		-0.071362	0.195706
																																					-0.0695389	0.195851		-0.0713474	0.195851
																																					-0.0695264	0.195996		-0.0713312	0.195996
																																					-0.0694835	0.196141		-0.0713143	0.196141
																																					-0.0694767	0.196286		-0.0711929	0.196286
																																					-0.0694546	0.196431		-0.0711898	0.196431
																																					-0.0694527	0.196576		-0.0711484	0.196576
																																					-0.069204	0.196721		-0.0710823	0.196721
																																					-0.0691976	0.196866		-0.0710571	0.196866
																																					-0.06917	0.197011		-0.0710267	0.197011
																																					-0.0691608	0.197157		-0.0709728	0.197157
																																					-0.0691171	0.197302		-0.070971	0.197302
																																					-0.0688934	0.197447		-0.0709092	0.197447
																																					-0.0688179	0.197592		-0.0708256	0.197592
																																					-0.0687824	0.197737		-0.0708048	0.197737
																																					-0.0687438	0.197882		-0.0707326	0.197882
																																					-0.0686549	0.198027		-0.070698	0.198027
																																					-0.0686073	0.198172		-0.0706134	0.198172
																																					-0.0685818	0.198317		-0.0705994	0.198317
																																					-0.06857	0.198462		-0.0705731	0.198462
																																					-0.0685146	0.198607		-0.0705656	0.198607
																																					-0.0683341	0.198752		-0.0705494	0.198752
																																					-0.0682892	0.198897		-0.0705456	0.198897
																																					-0.0682305	0.199043		-0.0705308	0.199043
																																					-0.0682085	0.199188		-0.0704551	0.199188
																																					-0.0681652	0.199333		-0.070445	0.199333
																																					-0.0681628	0.199478		-0.0704429	0.199478
																																					-0.068121	0.199623		-0.0702321	0.199623
																																					-0.0680853	0.199768		-0.0702199	0.199768
																																					-0.0680198	0.199913		-0.0701846	0.199913
																																					-0.0680033	0.200058		-0.0701447	0.200058
																																					-0.0679209	0.200203		-0.070037	0.200203
																																					-0.0678671	0.200348		-0.0699169	0.200348
																																					-0.0678033	0.200493		-0.0698906	0.200493
																																					-0.0677956	0.200638		-0.0698271	0.200638
																																					-0.067719	0.200783		-0.0698002	0.200783
																																					-0.0677123	0.200928		-0.0696495	0.200928
																																					-0.0676415	0.201074		-0.0695175	0.201074
																																					-0.067561	0.201219		-0.0694266	0.201219
																																					-0.0675124	0.201364		-0.0692102	0.201364
																																					-0.0674499	0.201509		-0.0691838	0.201509
																																					-0.067407	0.201654		-0.0691062	0.201654
																																					-0.0672687	0.201799		-0.0690058	0.201799
																																					-0.0672602	0.201944		-0.0689402	0.201944
																																					-0.0672566	0.202089		-0.0688815	0.202089
																																					-0.0672151	0.202234		-0.0688573	0.202234
																																					-0.0671986	0.202379		-0.0688491	0.202379
																																					-0.0671473	0.202524		-0.0688051	0.202524
																																					-0.0671299	0.202669		-0.0687021	0.202669
																																					-0.067115	0.202814		-0.0686426	0.202814
																																					-0.0671119	0.20296		-0.0685779	0.20296
																																					-0.0670343	0.203105		-0.0684831	0.203105
																																					-0.0668853	0.20325		-0.0684808	0.20325
																																					-0.0668479	0.203395		-0.0684017	0.203395
																																					-0.0668075	0.20354		-0.0683827	0.20354
																																					-0.0667646	0.203685		-0.0683775	0.203685
																																					-0.0667322	0.20383		-0.0683638	0.20383
																																					-0.0667312	0.203975		-0.0679025	0.203975
																																					-0.0666812	0.20412		-0.0678113	0.20412
																																					-0.0665502	0.204265		-0.0678044	0.204265
																																					-0.0665489	0.20441		-0.0677774	0.20441
																																					-0.0665392	0.204555		-0.0677516	0.204555
																																					-0.0665251	0.2047		-0.0677177	0.2047
																																					-0.066493	0.204845		-0.0677005	0.204845
																																					-0.0664851	0.204991		-0.0676371	0.204991
																																					-0.0664719	0.205136		-0.067605	0.205136
																																					-0.0664674	0.205281		-0.0675358	0.205281
																																					-0.0663774	0.205426		-0.0674946	0.205426
																																					-0.0663741	0.205571		-0.0674856	0.205571
																																					-0.0661676	0.205716		-0.0673041	0.205716
																																					-0.0660741	0.205861		-0.0672411	0.205861
																																					-0.0660608	0.206006		-0.0672338	0.206006
																																					-0.0660369	0.206151		-0.066998	0.206151
																																					-0.0660041	0.206296		-0.0669574	0.206296
																																					-0.066	0.206441		-0.0669171	0.206441
																																					-0.0658384	0.206586		-0.0668919	0.206586
																																					-0.0657879	0.206731		-0.0668795	0.206731
																																					-0.0657397	0.206877		-0.0668321	0.206877
																																					-0.065666	0.207022		-0.0667127	0.207022
																																					-0.0656254	0.207167		-0.0666659	0.207167
																																					-0.0656095	0.207312		-0.0666464	0.207312
																																					-0.0656057	0.207457		-0.0666369	0.207457
																																					-0.0655587	0.207602		-0.0665853	0.207602
																																					-0.0655255	0.207747		-0.0665601	0.207747
																																					-0.0653756	0.207892		-0.0664928	0.207892
																																					-0.0653501	0.208037		-0.0664733	0.208037
																																					-0.0653373	0.208182		-0.0664209	0.208182
																																					-0.0652629	0.208327		-0.0663356	0.208327
																																					-0.0652323	0.208472		-0.0662479	0.208472
																																					-0.0652308	0.208617		-0.0661973	0.208617
																																					-0.0652192	0.208763		-0.0661598	0.208763
																																					-0.0652042	0.208908		-0.0661364	0.208908
																																					-0.0651943	0.209053		-0.0660669	0.209053
																																					-0.0651223	0.209198		-0.0660307	0.209198
																																					-0.0651009	0.209343		-0.0660246	0.209343
																																					-0.0650752	0.209488		-0.0660163	0.209488
																																					-0.0650715	0.209633		-0.0660073	0.209633
																																					-0.0650543	0.209778		-0.0660051	0.209778
																																					-0.0650471	0.209923		-0.0660008	0.209923
																																					-0.0650346	0.210068		-0.0659535	0.210068
																																					-0.0650293	0.210213		-0.0659505	0.210213
																																					-0.0649906	0.210358		-0.0658634	0.210358
																																					-0.0649027	0.210503		-0.0658399	0.210503
																																					-0.0648929	0.210648		-0.0657826	0.210648
																																					-0.0648582	0.210794		-0.0657787	0.210794
																																					-0.0646969	0.210939		-0.0657778	0.210939
																																					-0.0646854	0.211084		-0.0657394	0.211084
																																					-0.064591	0.211229		-0.0657346	0.211229
																																					-0.0645844	0.211374		-0.0656907	0.211374
																																					-0.0645785	0.211519		-0.0656838	0.211519
																																					-0.0645067	0.211664		-0.0654902	0.211664
																																					-0.0644585	0.211809		-0.0654793	0.211809
																																					-0.0644184	0.211954		-0.0654393	0.211954
																																					-0.0644124	0.212099		-0.0653399	0.212099
																																					-0.0642838	0.212244		-0.0653116	0.212244
																																					-0.0642261	0.212389		-0.0653101	0.212389
																																					-0.064198	0.212534		-0.0652662	0.212534
																																					-0.0641281	0.21268		-0.0652452	0.21268
																																					-0.0640803	0.212825		-0.0652075	0.212825
																																					-0.0640062	0.21297		-0.0651984	0.21297
																																					-0.0639591	0.213115		-0.0651774	0.213115
																																					-0.0639385	0.21326		-0.0651201	0.21326
																																					-0.0638893	0.213405		-0.0650329	0.213405
																																					-0.0638558	0.21355		-0.065031	0.21355
																																					-0.0637307	0.213695		-0.064939	0.213695
																																					-0.063666	0.21384		-0.0649307	0.21384
																																					-0.0636633	0.213985		-0.0648669	0.213985
																																					-0.0636584	0.21413		-0.0648555	0.21413
																																					-0.0636547	0.214275		-0.0648274	0.214275
																																					-0.0635578	0.21442		-0.0648164	0.21442
																																					-0.0635527	0.214566		-0.0647959	0.214566
																																					-0.0635181	0.214711		-0.0647944	0.214711
																																					-0.0635047	0.214856		-0.0647512	0.214856
																																					-0.0634945	0.215001		-0.0647481	0.215001
																																					-0.0633886	0.215146		-0.0647365	0.215146
																																					-0.0633856	0.215291		-0.0646859	0.215291
																																					-0.0633378	0.215436		-0.0645584	0.215436
																																					-0.063259	0.215581		-0.0645531	0.215581
																																					-0.0632077	0.215726		-0.064522	0.215726
																																					-0.0631524	0.215871		-0.0645056	0.215871
																																					-0.0631422	0.216016		-0.0644216	0.216016
																																					-0.0631366	0.216161		-0.0644007	0.216161
																																					-0.0631331	0.216306		-0.0643669	0.216306
																																					-0.0630492	0.216451		-0.0643651	0.216451
																																					-0.0630173	0.216597		-0.0643486	0.216597
																																					-0.0629626	0.216742		-0.064346	0.216742
																																					-0.0629029	0.216887		-0.0643012	0.216887
																																					-0.0629009	0.217032		-0.0642585	0.217032
																																					-0.0628855	0.217177		-0.0642383	0.217177
																																					-0.0626771	0.217322		-0.0641855	0.217322
																																					-0.0626632	0.217467		-0.0640919	0.217467
																																					-0.0624517	0.217612		-0.0640688	0.217612
																																					-0.0624415	0.217757		-0.0640641	0.217757
																																					-0.0624382	0.217902		-0.0640028	0.217902
																																					-0.0624106	0.218047		-0.0639236	0.218047
																																					-0.0624095	0.218192		-0.0639084	0.218192
																																					-0.062259	0.218337		-0.0638111	0.218337
																																					-0.0622231	0.218483		-0.0637367	0.218483
																																					-0.0622068	0.218628		-0.0637031	0.218628
																																					-0.0622049	0.218773		-0.0636995	0.218773
																																					-0.0621089	0.218918		-0.0636307	0.218918
																																					-0.0620658	0.219063		-0.0636111	0.219063
																																					-0.0620626	0.219208		-0.0635229	0.219208
																																					-0.0620534	0.219353		-0.0635013	0.219353
																																					-0.0620103	0.219498		-0.0634623	0.219498
																																					-0.061987	0.219643		-0.0634381	0.219643
																																					-0.0619426	0.219788		-0.0634349	0.219788
																																					-0.0619034	0.219933		-0.0634305	0.219933
																																					-0.0619026	0.220078		-0.0634142	0.220078
																																					-0.0618804	0.220223		-0.0633437	0.220223
																																					-0.061829	0.220368		-0.0632602	0.220368
																																					-0.0617941	0.220514		-0.0632096	0.220514
																																					-0.0617452	0.220659		-0.063051	0.220659
																																					-0.0617093	0.220804		-0.0629586	0.220804
																																					-0.0616454	0.220949		-0.0629171	0.220949
																																					-0.0615868	0.221094		-0.0628983	0.221094
																																					-0.0615774	0.221239		-0.0628861	0.221239
																																					-0.0615259	0.221384		-0.0628772	0.221384
																																					-0.0615006	0.221529		-0.0628265	0.221529
																																					-0.0614623	0.221674		-0.0627629	0.221674
																																					-0.0614396	0.221819		-0.0627499	0.221819
																																					-0.0613854	0.221964		-0.0626495	0.221964
																																					-0.0613838	0.222109		-0.0626192	0.222109
																																					-0.0613634	0.222254		-0.0626175	0.222254
																																					-0.0613429	0.2224		-0.0625369	0.2224
																																					-0.0612874	0.222545		-0.0624349	0.222545
																																					-0.0612742	0.22269		-0.0624065	0.22269
																																					-0.0612526	0.222835		-0.0623916	0.222835
																																					-0.0612273	0.22298		-0.0623354	0.22298
																																					-0.0612077	0.223125		-0.0623264	0.223125
																																					-0.0612058	0.22327		-0.0623142	0.22327
																																					-0.0610613	0.223415		-0.0623037	0.223415
																																					-0.0610485	0.22356		-0.0622543	0.22356
																																					-0.0610038	0.223705		-0.062235	0.223705
																																					-0.0609264	0.22385		-0.0621521	0.22385
																																					-0.0608322	0.223995		-0.0621359	0.223995
																																					-0.0608263	0.22414		-0.0621219	0.22414
																																					-0.0607977	0.224286		-0.0620921	0.224286
																																					-0.0607446	0.224431		-0.0620479	0.224431
																																					-0.0606923	0.224576		-0.0620287	0.224576
																																					-0.0606636	0.224721		-0.0619712	0.224721
																																					-0.0606242	0.224866		-0.0619573	0.224866
																																					-0.0606024	0.225011		-0.061952	0.225011
																																					-0.060575	0.225156		-0.0619469	0.225156
																																					-0.0605489	0.225301		-0.0619466	0.225301
																																					-0.0604652	0.225446		-0.0619425	0.225446
																																					-0.0604501	0.225591		-0.0619266	0.225591
																																					-0.0603991	0.225736		-0.0618297	0.225736
																																					-0.0602492	0.225881		-0.0617981	0.225881
																																					-0.0601804	0.226026		-0.0617973	0.226026
																																					-0.0601723	0.226171		-0.0617882	0.226171
																																					-0.0601539	0.226317		-0.0616539	0.226317
																																					-0.0601278	0.226462		-0.0616143	0.226462
																																					-0.0600565	0.226607		-0.0615774	0.226607
																																					-0.0600408	0.226752		-0.0614547	0.226752
																																					-0.0599722	0.226897		-0.0614505	0.226897
																																					-0.059952	0.227042		-0.0614217	0.227042
																																					-0.059919	0.227187		-0.0614189	0.227187
																																					-0.0598481	0.227332		-0.0613839	0.227332
																																					-0.0598296	0.227477		-0.0613697	0.227477
																																					-0.0598156	0.227622		-0.0613501	0.227622
																																					-0.0598121	0.227767		-0.0613499	0.227767
																																					-0.0597738	0.227912		-0.0612628	0.227912
																																					-0.0597547	0.228057		-0.061254	0.228057
																																					-0.0597459	0.228203		-0.0612428	0.228203
																																					-0.0597364	0.228348		-0.0612006	0.228348
																																					-0.05971	0.228493		-0.0611711	0.228493
																																					-0.0596473	0.228638		-0.0610876	0.228638
																																					-0.0595618	0.228783		-0.061085	0.228783
																																					-0.0595362	0.228928		-0.0610181	0.228928
																																					-0.0595303	0.229073		-0.0608484	0.229073
																																					-0.0595229	0.229218		-0.0607765	0.229218
																																					-0.0594224	0.229363		-0.060769	0.229363
																																					-0.059401	0.229508		-0.0607534	0.229508
																																					-0.0592073	0.229653		-0.0607026	0.229653
																																					-0.0591665	0.229798		-0.0606598	0.229798
																																					-0.0590993	0.229943		-0.060491	0.229943
																																					-0.0590789	0.230088		-0.0604784	0.230088
																																					-0.0590629	0.230234		-0.0602828	0.230234
																																					-0.0590109	0.230379		-0.0602315	0.230379
																																					-0.0589536	0.230524		-0.0602215	0.230524
																																					-0.0588729	0.230669		-0.0601804	0.230669
																																					-0.0588413	0.230814		-0.0601565	0.230814
																																					-0.0588082	0.230959		-0.0601557	0.230959
																																					-0.0587503	0.231104		-0.0601302	0.231104
																																					-0.058718	0.231249		-0.0601153	0.231249
																																					-0.0587117	0.231394		-0.0600461	0.231394
																																					-0.0586858	0.231539		-0.0600419	0.231539
																																					-0.0586315	0.231684		-0.0600335	0.231684
																																					-0.0586296	0.231829		-0.059919	0.231829
																																					-0.0586266	0.231974		-0.0597334	0.231974
																																					-0.058592	0.23212		-0.0597106	0.23212
																																					-0.058585	0.232265		-0.0596873	0.232265
																																					-0.0585623	0.23241		-0.059684	0.23241
																																					-0.0585319	0.232555		-0.059643	0.232555
																																					-0.0583588	0.2327		-0.059611	0.2327
																																					-0.0583542	0.232845		-0.0596105	0.232845
																																					-0.0583054	0.23299		-0.0596037	0.23299
																																					-0.0582925	0.233135		-0.0595867	0.233135
																																					-0.0581686	0.23328		-0.0594958	0.23328
																																					-0.0579846	0.233425		-0.0594836	0.233425
																																					-0.0579574	0.23357		-0.059469	0.23357
																																					-0.0578464	0.233715		-0.0593937	0.233715
																																					-0.0578323	0.23386		-0.0593887	0.23386
																																					-0.0577989	0.234006		-0.0593459	0.234006
																																					-0.0577969	0.234151		-0.0593241	0.234151
																																					-0.0577831	0.234296		-0.0593087	0.234296
																																					-0.0577341	0.234441		-0.0592929	0.234441
																																					-0.0577115	0.234586		-0.0592877	0.234586
																																					-0.0576142	0.234731		-0.0592875	0.234731
																																					-0.0575749	0.234876		-0.0592861	0.234876
																																					-0.0575569	0.235021		-0.0592467	0.235021
																																					-0.057457	0.235166		-0.0592392	0.235166
																																					-0.0574025	0.235311		-0.0592326	0.235311
																																					-0.0573978	0.235456		-0.0591802	0.235456
																																					-0.0573442	0.235601		-0.059146	0.235601
																																					-0.0573313	0.235746		-0.059143	0.235746
																																					-0.0572482	0.235891		-0.0591407	0.235891
																																					-0.0572444	0.236037		-0.0591296	0.236037
																																					-0.0571146	0.236182		-0.0591001	0.236182
																																					-0.0570376	0.236327		-0.0590511	0.236327
																																					-0.0569971	0.236472		-0.0588267	0.236472
																																					-0.0569396	0.236617		-0.0588142	0.236617
																																					-0.0569361	0.236762		-0.0586805	0.236762
																																					-0.0568735	0.236907		-0.0586317	0.236907
																																					-0.0568075	0.237052		-0.0586231	0.237052
																																					-0.0567714	0.237197		-0.0585893	0.237197
																																					-0.0567567	0.237342		-0.0585743	0.237342
																																					-0.0567389	0.237487		-0.0585375	0.237487
																																					-0.0565661	0.237632		-0.0584534	0.237632
																																					-0.0565103	0.237777		-0.0584305	0.237777
																																					-0.0564934	0.237923		-0.0584259	0.237923
																																					-0.0564476	0.238068		-0.0583742	0.238068
																																					-0.0563854	0.238213		-0.0583204	0.238213
																																					-0.0563793	0.238358		-0.0583073	0.238358
																																					-0.056341	0.238503		-0.058302	0.238503
																																					-0.056316	0.238648		-0.0582123	0.238648
																																					-0.0563091	0.238793		-0.058179	0.238793
																																					-0.0562578	0.238938		-0.0581559	0.238938
																																					-0.0561732	0.239083		-0.0581401	0.239083
																																					-0.0561686	0.239228		-0.0579813	0.239228
																																					-0.0561632	0.239373		-0.0579648	0.239373
																																					-0.0561502	0.239518		-0.0579288	0.239518
																																					-0.0560937	0.239663		-0.0579005	0.239663
																																					-0.0560838	0.239809		-0.057837	0.239809
																																					-0.0560777	0.239954		-0.0578278	0.239954
																																					-0.0560497	0.240099		-0.0578238	0.240099
																																					-0.0560234	0.240244		-0.0577147	0.240244
																																					-0.0559946	0.240389		-0.0575384	0.240389
																																					-0.0558261	0.240534		-0.0575034	0.240534
																																					-0.0557154	0.240679		-0.0574866	0.240679
																																					-0.0556696	0.240824		-0.0573489	0.240824
																																					-0.0556368	0.240969		-0.057194	0.240969
																																					-0.0555743	0.241114		-0.0571737	0.241114
																																					-0.0554968	0.241259		-0.0571676	0.241259
																																					-0.0554872	0.241404		-0.0571387	0.241404
																																					-0.055478	0.241549		-0.0570937	0.241549
																																					-0.0554727	0.241694		-0.0570689	0.241694
																																					-0.0553876	0.24184		-0.0570345	0.24184
																																					-0.055343	0.241985		-0.0570237	0.241985
																																					-0.0553324	0.24213		-0.0568969	0.24213
																																					-0.0553156	0.242275		-0.0568209	0.242275
																																					-0.0552972	0.24242		-0.0567649	0.24242
																																					-0.0552644	0.242565		-0.0567428	0.242565
																																					-0.0552159	0.24271		-0.0567391	0.24271
																																					-0.0551813	0.242855		-0.0566417	0.242855
																																					-0.0551789	0.243		-0.0566097	0.243
																																					-0.0551313	0.243145		-0.0565922	0.243145
																																					-0.0551175	0.24329		-0.0564423	0.24329
																																					-0.0550985	0.243435		-0.0564389	0.243435
																																					-0.0549972	0.24358		-0.0563295	0.24358
																																					-0.0549892	0.243726		-0.0563064	0.243726
																																					-0.0549753	0.243871		-0.0562939	0.243871
																																					-0.0549647	0.244016		-0.0562313	0.244016
																																					-0.0549366	0.244161		-0.0561869	0.244161
																																					-0.0549269	0.244306		-0.0561867	0.244306
																																					-0.0548583	0.244451		-0.0561175	0.244451
																																					-0.0548284	0.244596		-0.0560503	0.244596
																																					-0.0547758	0.244741		-0.0560459	0.244741
																																					-0.0547605	0.244886		-0.0560399	0.244886
																																					-0.0547576	0.245031		-0.0560215	0.245031
																																					-0.0547564	0.245176		-0.0560179	0.245176
																																					-0.0547454	0.245321		-0.0560049	0.245321
																																					-0.0547079	0.245466		-0.0560031	0.245466
																																					-0.0546691	0.245611		-0.0559615	0.245611
																																					-0.0546482	0.245757		-0.0559264	0.245757
																																					-0.054634	0.245902		-0.0559191	0.245902
																																					-0.0545476	0.246047		-0.0558792	0.246047
																																					-0.0545456	0.246192		-0.0558071	0.246192
																																					-0.0544924	0.246337		-0.0557926	0.246337
																																					-0.0544746	0.246482		-0.0557424	0.246482
																																					-0.0544637	0.246627		-0.0556827	0.246627
																																					-0.054386	0.246772		-0.0556091	0.246772
																																					-0.0543716	0.246917		-0.0556015	0.246917
																																					-0.0543503	0.247062		-0.0555533	0.247062
																																					-0.0543442	0.247207		-0.0554345	0.247207
																																					-0.054332	0.247352		-0.0554309	0.247352
																																					-0.0543077	0.247497		-0.0553921	0.247497
																																					-0.0542695	0.247643		-0.0553256	0.247643
																																					-0.054268	0.247788		-0.0553214	0.247788
																																					-0.0542271	0.247933		-0.0552242	0.247933
																																					-0.0542125	0.248078		-0.0551915	0.248078
																																					-0.0542018	0.248223		-0.0549514	0.248223
																																					-0.0541985	0.248368		-0.0549194	0.248368
																																					-0.0541821	0.248513		-0.0548701	0.248513
																																					-0.0541338	0.248658		-0.0548214	0.248658
																																					-0.0541137	0.248803		-0.0547824	0.248803
																																					-0.0541115	0.248948		-0.0547592	0.248948
																																					-0.0540965	0.249093		-0.0547446	0.249093
																																					-0.0540905	0.249238		-0.0547441	0.249238
																																					-0.0540875	0.249383		-0.0547025	0.249383
																																					-0.0540358	0.249529		-0.0546829	0.249529
																																					-0.0539713	0.249674		-0.0545841	0.249674
																																					-0.0539112	0.249819		-0.054564	0.249819
																																					-0.0537482	0.249964		-0.0545336	0.249964
																																					-0.0536717	0.250109		-0.0544648	0.250109
																																					-0.0536495	0.250254		-0.0544302	0.250254
																																					-0.0535282	0.250399		-0.0544266	0.250399
																																					-0.0534299	0.250544		-0.0544185	0.250544
																																					-0.0533823	0.250689		-0.0543408	0.250689
																																					-0.0533599	0.250834		-0.0543201	0.250834
																																					-0.0533531	0.250979		-0.0542799	0.250979
																																					-0.0533231	0.251124		-0.0541723	0.251124
																																					-0.0532854	0.251269		-0.0541234	0.251269
																																					-0.0532123	0.251414		-0.0540375	0.251414
																																					-0.0531928	0.25156		-0.0539998	0.25156
																																					-0.0531599	0.251705		-0.0539883	0.251705
																																					-0.0531273	0.25185		-0.0539679	0.25185
																																					-0.0531084	0.251995		-0.0539599	0.251995
																																					-0.0530802	0.25214		-0.0539542	0.25214
																																					-0.0530681	0.252285		-0.0539455	0.252285
																																					-0.0530554	0.25243		-0.0539003	0.25243
																																					-0.0530442	0.252575		-0.0537719	0.252575
																																					-0.05301	0.25272		-0.0537408	0.25272
																																					-0.0530049	0.252865		-0.0537076	0.252865
																																					-0.052959	0.25301		-0.0536656	0.25301
																																					-0.052935	0.253155		-0.0536393	0.253155
																																					-0.0529172	0.2533		-0.0536257	0.2533
																																					-0.0528901	0.253446		-0.0536177	0.253446
																																					-0.0528797	0.253591		-0.0535895	0.253591
																																					-0.052872	0.253736		-0.0535411	0.253736
																																					-0.0528657	0.253881		-0.0535393	0.253881
																																					-0.0528598	0.254026		-0.0535329	0.254026
																																					-0.0528496	0.254171		-0.0534565	0.254171
																																					-0.0528263	0.254316		-0.0534038	0.254316
																																					-0.052813	0.254461		-0.0533953	0.254461
																																					-0.0527547	0.254606		-0.0533811	0.254606
																																					-0.0527269	0.254751		-0.0533371	0.254751
																																					-0.0527102	0.254896		-0.0532476	0.254896
																																					-0.052704	0.255041		-0.0532427	0.255041
																																					-0.0526774	0.255186		-0.0531963	0.255186
																																					-0.0526752	0.255331		-0.053136	0.255331
																																					-0.0526468	0.255477		-0.0531216	0.255477
																																					-0.0525664	0.255622		-0.0530755	0.255622
																																					-0.0525623	0.255767		-0.0529492	0.255767
																																					-0.05248	0.255912		-0.052929	0.255912
																																					-0.052444	0.256057		-0.0529142	0.256057
																																					-0.0524128	0.256202		-0.052875	0.256202
																																					-0.0524086	0.256347		-0.0528379	0.256347
																																					-0.0523101	0.256492		-0.052735	0.256492
																																					-0.0523019	0.256637		-0.052682	0.256637
																																					-0.0522006	0.256782		-0.0526689	0.256782
																																					-0.0521846	0.256927		-0.0526413	0.256927
																																					-0.0521838	0.257072		-0.0526105	0.257072
																																					-0.0521623	0.257217		-0.0525473	0.257217
																																					-0.052146	0.257363		-0.0525421	0.257363
																																					-0.0521453	0.257508		-0.0525261	0.257508
																																					-0.0521177	0.257653		-0.052503	0.257653
																																					-0.0520681	0.257798		-0.0524902	0.257798
																																					-0.0520563	0.257943		-0.0524603	0.257943
																																					-0.0520173	0.258088		-0.0523948	0.258088
																																					-0.0520172	0.258233		-0.052315	0.258233
																																					-0.0519421	0.258378		-0.052271	0.258378
																																					-0.051908	0.258523		-0.0522602	0.258523
																																					-0.0518826	0.258668		-0.0522519	0.258668
																																					-0.051833	0.258813		-0.052232	0.258813
																																					-0.0518113	0.258958		-0.0522049	0.258958
																																					-0.0518092	0.259103		-0.0520768	0.259103
																																					-0.0518051	0.259249		-0.0520117	0.259249
																																					-0.051797	0.259394		-0.052011	0.259394
																																					-0.0517916	0.259539		-0.0519814	0.259539
																																					-0.0517688	0.259684		-0.0519328	0.259684
																																					-0.0517136	0.259829		-0.0519179	0.259829
																																					-0.0517009	0.259974		-0.0518971	0.259974
																																					-0.0516988	0.260119		-0.0518811	0.260119
																																					-0.0516955	0.260264		-0.0518809	0.260264
																																					-0.0516222	0.260409		-0.051862	0.260409
																																					-0.0515927	0.260554		-0.0518293	0.260554
																																					-0.0514782	0.260699		-0.0517771	0.260699
																																					-0.051477	0.260844		-0.0517481	0.260844
																																					-0.0514439	0.260989		-0.0516876	0.260989
																																					-0.0514261	0.261134		-0.0516147	0.261134
																																					-0.0514137	0.26128		-0.0515607	0.26128
																																					-0.0513878	0.261425		-0.0514556	0.261425
																																					-0.0513824	0.26157		-0.0514534	0.26157
																																					-0.0513284	0.261715		-0.0514024	0.261715
																																					-0.0513214	0.26186		-0.0513236	0.26186
																																					-0.0512746	0.262005		-0.0513103	0.262005
																																					-0.0511996	0.26215		-0.0512672	0.26215
																																					-0.0511428	0.262295		-0.0512609	0.262295
																																					-0.0510938	0.26244		-0.0512512	0.26244
																																					-0.0509711	0.262585		-0.0512168	0.262585
																																					-0.0509308	0.26273		-0.0511927	0.26273
																																					-0.0508963	0.262875		-0.0511668	0.262875
																																					-0.0508836	0.26302		-0.0511455	0.26302
																																					-0.0508195	0.263166		-0.05113	0.263166
																																					-0.0508118	0.263311		-0.0511297	0.263311
																																					-0.0507746	0.263456		-0.0511071	0.263456
																																					-0.0507728	0.263601		-0.0510048	0.263601
																																					-0.0507727	0.263746		-0.0509129	0.263746
																																					-0.0507674	0.263891		-0.050901	0.263891
																																					-0.0507424	0.264036		-0.0508494	0.264036
																																					-0.0507217	0.264181		-0.0508208	0.264181
																																					-0.0506742	0.264326		-0.0507878	0.264326
																																					-0.0506138	0.264471		-0.0507514	0.264471
																																					-0.0505899	0.264616		-0.0507142	0.264616
																																					-0.0505651	0.264761		-0.0506953	0.264761
																																					-0.0505623	0.264906		-0.0506339	0.264906
																																					-0.0505433	0.265052		-0.0505328	0.265052
																																					-0.0504778	0.265197		-0.0504672	0.265197
																																					-0.0503983	0.265342		-0.0503763	0.265342
																																					-0.0503622	0.265487		-0.0503737	0.265487
																																					-0.0503577	0.265632		-0.050238	0.265632
																																					-0.050302	0.265777		-0.0502256	0.265777
																																					-0.0502843	0.265922		-0.0502206	0.265922
																																					-0.0502433	0.266067		-0.0501975	0.266067
																																					-0.0501675	0.266212		-0.050185	0.266212
																																					-0.0501448	0.266357		-0.0501807	0.266357
																																					-0.0501209	0.266502		-0.0501586	0.266502
																																					-0.0501064	0.266647		-0.0501337	0.266647
																																					-0.0501017	0.266792		-0.0501045	0.266792
																																					-0.050064	0.266937		-0.0500692	0.266937
																																					-0.0500594	0.267083		-0.0500572	0.267083
																																					-0.0500258	0.267228		-0.0500363	0.267228
																																					-0.049947	0.267373		-0.0499381	0.267373
																																					-0.0499299	0.267518		-0.0499167	0.267518
																																					-0.0498413	0.267663		-0.0499081	0.267663
																																					-0.04976	0.267808		-0.0498367	0.267808
																																					-0.0497275	0.267953		-0.0496845	0.267953
																																					-0.0496919	0.268098		-0.0496538	0.268098
																																					-0.0496552	0.268243		-0.0496421	0.268243
																																					-0.0494988	0.268388		-0.0495334	0.268388
																																					-0.049466	0.268533		-0.0494801	0.268533
																																					-0.0494468	0.268678		-0.0494444	0.268678
																																					-0.0494184	0.268823		-0.049377	0.268823
																																					-0.0494087	0.268969		-0.0493269	0.268969
																																					-0.0493975	0.269114		-0.0493221	0.269114
																																					-0.0493266	0.269259		-0.0492851	0.269259
																																					-0.0493052	0.269404		-0.0491003	0.269404
																																					-0.0492806	0.269549		-0.0490351	0.269549
																																					-0.0492412	0.269694		-0.0489986	0.269694
																																					-0.0492179	0.269839		-0.048936	0.269839
																																					-0.0492162	0.269984		-0.0489016	0.269984
																																					-0.0492091	0.270129		-0.0488298	0.270129
																																					-0.0491327	0.270274		-0.0488245	0.270274
																																					-0.0491046	0.270419		-0.0488236	0.270419
																																					-0.0490995	0.270564		-0.0488066	0.270564
																																					-0.0490961	0.270709		-0.0487649	0.270709
																																					-0.049084	0.270854		-0.048739	0.270854
																																					-0.0490711	0.271		-0.0487094	0.271
																																					-0.049052	0.271145		-0.048639	0.271145
																																					-0.0489922	0.27129		-0.0486346	0.27129
																																					-0.0489746	0.271435		-0.0486161	0.271435
																																					-0.0489677	0.27158		-0.0486091	0.27158
																																					-0.0489587	0.271725		-0.0485518	0.271725
																																					-0.0489083	0.27187		-0.0485371	0.27187
																																					-0.0488971	0.272015		-0.0484376	0.272015
																																					-0.0488383	0.27216		-0.0483528	0.27216
																																					-0.0487252	0.272305		-0.0483226	0.272305
																																					-0.048679	0.27245		-0.0483071	0.27245
																																					-0.0486628	0.272595		-0.0482695	0.272595
																																					-0.048595	0.27274		-0.0482071	0.27274
																																					-0.0485873	0.272886		-0.0480718	0.272886
																																					-0.0485518	0.273031		-0.048037	0.273031
																																					-0.0484522	0.273176		-0.0480166	0.273176
																																					-0.0484208	0.273321		-0.0480074	0.273321
																																					-0.0483296	0.273466		-0.0479563	0.273466
																																					-0.0482764	0.273611		-0.0479432	0.273611
																																					-0.0482658	0.273756		-0.0479203	0.273756
																																					-0.0482367	0.273901		-0.0479138	0.273901
																																					-0.0482026	0.274046		-0.0478822	0.274046
																																					-0.0481949	0.274191		-0.0478281	0.274191
																																					-0.0481842	0.274336		-0.047825	0.274336
																																					-0.0481257	0.274481		-0.0478137	0.274481
																																					-0.0481028	0.274626		-0.0478135	0.274626
																																					-0.0480711	0.274772		-0.0477668	0.274772
																																					-0.0480091	0.274917		-0.0477458	0.274917
																																					-0.047986	0.275062		-0.0477349	0.275062
																																					-0.0479255	0.275207		-0.0477081	0.275207
																																					-0.04792	0.275352		-0.0476685	0.275352
																																					-0.047875	0.275497		-0.0476201	0.275497
																																					-0.0477606	0.275642		-0.0475613	0.275642
																																					-0.0477543	0.275787		-0.0475563	0.275787
																																					-0.0477253	0.275932		-0.0474948	0.275932
																																					-0.04772	0.276077		-0.047446	0.276077
																																					-0.0477167	0.276222		-0.0473303	0.276222
																																					-0.047712	0.276367		-0.0472907	0.276367
																																					-0.0476092	0.276512		-0.0472071	0.276512
																																					-0.0475102	0.276657		-0.0471483	0.276657
																																					-0.0474958	0.276803		-0.0471173	0.276803
																																					-0.0474536	0.276948		-0.0471154	0.276948
																																					-0.0474181	0.277093		-0.0470453	0.277093
																																					-0.0473905	0.277238		-0.0470014	0.277238
																																					-0.0473532	0.277383		-0.0469705	0.277383
																																					-0.0473507	0.277528		-0.046897	0.277528
																																					-0.0473466	0.277673		-0.0468306	0.277673
																																					-0.0472927	0.277818		-0.0468216	0.277818
																																					-0.0472414	0.277963		-0.0467976	0.277963
																																					-0.0471767	0.278108		-0.0467718	0.278108
																																					-0.0471555	0.278253		-0.0467671	0.278253
																																					-0.0471353	0.278398		-0.0467619	0.278398
																																					-0.0471318	0.278543		-0.0467238	0.278543
																																					-0.047102	0.278689		-0.0467068	0.278689
																																					-0.0470683	0.278834		-0.0466742	0.278834
																																					-0.0470302	0.278979		-0.0466398	0.278979
																																					-0.0470172	0.279124		-0.0466295	0.279124
																																					-0.0470009	0.279269		-0.0466085	0.279269
																																					-0.0468935	0.279414		-0.0466009	0.279414
																																					-0.0468641	0.279559		-0.0465944	0.279559
																																					-0.0468561	0.279704		-0.0465705	0.279704
																																					-0.0467584	0.279849		-0.0465692	0.279849
																																					-0.046712	0.279994		-0.0465607	0.279994
																																					-0.046625	0.280139		-0.0465529	0.280139
																																					-0.0466179	0.280284		-0.0464704	0.280284
																																					-0.0465955	0.280429		-0.0464455	0.280429
																																					-0.0465869	0.280574		-0.0464077	0.280574
																																					-0.0465272	0.28072		-0.0463853	0.28072
																																					-0.0463848	0.280865		-0.0463407	0.280865
																																					-0.0463579	0.28101		-0.0463383	0.28101
																																					-0.0463448	0.281155		-0.046337	0.281155
																																					-0.0463196	0.2813		-0.0462872	0.2813
																																					-0.0462435	0.281445		-0.0462408	0.281445
																																					-0.0461907	0.28159		-0.0461847	0.28159
																																					-0.0461244	0.281735		-0.0460182	0.281735
																																					-0.0460304	0.28188		-0.0459937	0.28188
																																					-0.0459941	0.282025		-0.0458836	0.282025
																																					-0.0459386	0.28217		-0.0458152	0.28217
																																					-0.0459119	0.282315		-0.0457689	0.282315
																																					-0.045898	0.28246		-0.0457641	0.28246
																																					-0.0458412	0.282606		-0.0457396	0.282606
																																					-0.0458388	0.282751		-0.0456175	0.282751
																																					-0.0458244	0.282896		-0.0456037	0.282896
																																					-0.0458105	0.283041		-0.0455968	0.283041
																																					-0.0458098	0.283186		-0.0455873	0.283186
																																					-0.0457422	0.283331		-0.045581	0.283331
																																					-0.0457315	0.283476		-0.0454647	0.283476
																																					-0.0457072	0.283621		-0.0454535	0.283621
																																					-0.0456973	0.283766		-0.0454151	0.283766
																																					-0.0456854	0.283911		-0.0453392	0.283911
																																					-0.0455614	0.284056		-0.0453003	0.284056
																																					-0.045555	0.284201		-0.0452668	0.284201
																																					-0.0454908	0.284346		-0.0452187	0.284346
																																					-0.0454888	0.284492		-0.0452145	0.284492
																																					-0.0454246	0.284637		-0.0451594	0.284637
																																					-0.0453818	0.284782		-0.0451533	0.284782
																																					-0.0453285	0.284927		-0.0451138	0.284927
																																					-0.0453274	0.285072		-0.0450478	0.285072
																																					-0.0452932	0.285217		-0.0450351	0.285217
																																					-0.0451025	0.285362		-0.0450344	0.285362
																																					-0.0450513	0.285507		-0.0450155	0.285507
																																					-0.0450272	0.285652		-0.0449532	0.285652
																																					-0.0449979	0.285797		-0.0449411	0.285797
																																					-0.044963	0.285942		-0.0448826	0.285942
																																					-0.0448784	0.286087		-0.044872	0.286087
																																					-0.0448476	0.286232		-0.0448527	0.286232
																																					-0.0448437	0.286377		-0.0448444	0.286377
																																					-0.0448104	0.286523		-0.0447244	0.286523
																																					-0.0448033	0.286668		-0.0447101	0.286668
																																					-0.0447441	0.286813		-0.0447014	0.286813
																																					-0.0447274	0.286958		-0.0446933	0.286958
																																					-0.0446812	0.287103		-0.044692	0.287103
																																					-0.0446104	0.287248		-0.0446831	0.287248
																																					-0.0445961	0.287393		-0.044611	0.287393
																																					-0.0445918	0.287538		-0.0446089	0.287538
																																					-0.0445643	0.287683		-0.0445355	0.287683
																																					-0.0445134	0.287828		-0.044347	0.287828
																																					-0.0444565	0.287973		-0.0443406	0.287973
																																					-0.044406	0.288118		-0.0443399	0.288118
																																					-0.0443873	0.288263		-0.0443069	0.288263
																																					-0.04425	0.288409		-0.0442671	0.288409
																																					-0.0442487	0.288554		-0.044235	0.288554
																																					-0.0441705	0.288699		-0.0442281	0.288699
																																					-0.0441264	0.288844		-0.0441955	0.288844
																																					-0.0440955	0.288989		-0.0441872	0.288989
																																					-0.0440402	0.289134		-0.0440842	0.289134
																																					-0.0439366	0.289279		-0.044031	0.289279
																																					-0.0439168	0.289424		-0.0439831	0.289424
																																					-0.0439155	0.289569		-0.0439791	0.289569
[truncated: 4,897 more rows]
[truncated: 4 more columns]

## Sheet: Fig 2
Fig 2E: STN neurons PSTH									Fig 2E: STN freq								Fig 2F: mCx Normalized Power Spectrum																	Fig 2H: Beta-AUC Cumulative distribution function												Fig 2I (1): Coherence GP-LFP vs mCx EcoG
	CamKII				hSyn				CamKII (spike/s)				h-Syn (spike/s)					CamKII								hSyn								CamKII						h-SynI							OFF
Time (s)	MEAN (Spk/sec)	SEM	NB		MEAN (Spk/sec)	SEM	NB		# Cell	OFF	ON		# cells	OFF	ON		Frequency (Hz)	MEAN OFF	SEM OFF	NB OFF		MEAN ON	SEM ON	NB ON		MEAN OFF	SEM OFF	NB OFF		MEAN ON	SEM ON	NB ON		AUCPre -AUCOFF	Probability		AUCOFF -AUCON	Probability		AUCPre -AUCOFF	Probability		AUCOFF -AUCON	Probability		Frequency (in Hz)	MEAN	SEM	NB
-2	15.4684	1.3921	57		22.3188	1.69772	69		1	2.2833	0.0417		1	37.13	0.025		0	0.10245	0.0367782	4		0.32961	0.23705	4		0.0247058	0.0109441	4		0.0215527	0.0130164	4		-0.694325	0		-0.346907	0		-1.35968	0		-0.359066	0		0	0.0507314	0.0279957	20
-1.95	15.7733	1.42971	57		21.563	1.72137	69		2	20.9474	0.0658		2	14.8421	0.0263		0.976563	0.314049	0.110224	4		0.72034	0.437141	4		0.123701	0.0179058	4		0.105407	0.0261792	4		-0.694325	0.000657895		-0.346907	0.000657895		-1.35968	0.00055991		-0.359066	0.00055991		0.976563	0.152005	0.0331396	20
-1.9	16.1762	1.47954	57		21.929	1.75692	69		3	12.8417	0.0667		3	35.1	0.02		1.95312	0.266029	0.0565689	4		0.340315	0.0850402	4		0.153699	0.0155849	4		0.149387	0.0196422	4		-0.624467	0.00131579		-0.293102	0.00131579		-1.3573	0.00111982		-0.331512	0.00111982		1.95312	0.212859	0.0316579	20
-1.85	15.9366	1.34013	57		22.0491	1.76688	69		4	27.1522	0.0217		4	54.2273	0.0568		2.92969	0.173628	0.00925212	4		0.166464	0.0193934	4		0.0993377	0.0102161	4		0.111429	0.0174357	4		-0.549769	0.00197368		-0.289583	0.00197368		-1.32489	0.00167973		-0.298866	0.00167973		2.92969	0.169916	0.0269183	20
-1.8	16.2749	1.3794	57		21.0709	1.70576	69		5	11.6538	13.2564		5	36.8333	11.3125		3.90625	0.181619	0.0325705	4		0.164652	0.0346154	4		0.145173	0.018254	4		0.153909	0.0261665	4		-0.452017	0.00263158		-0.233948	0.00263158		-1.32465	0.00223964		-0.276621	0.00223964		3.90625	0.153244	0.0312288	20
-1.75	16.6769	1.48322	57		22.0368	1.77973	69		6	15.7821	0.2436		6	40.39	0.03		4.88281	0.0765892	0.0125176	4		0.0702252	0.0149201	4		0.13163	0.0187977	4		0.144862	0.0231952	4		-0.437225	0.00328947		-0.216722	0.00328947		-0.998654	0.00279955		-0.263018	0.00279955		4.88281	0.193619	0.0411916	20
-1.7	15.6114	1.42655	57		22.1955	1.82314	69		7	20.7712	3.9746		7	21.5	5.3		5.85938	0.0313679	0.00328449	4		0.0266449	0.00235085	4		0.0401325	0.0117456	4		0.0421852	0.0130701	4		-0.415052	0.00394737		-0.215394	0.00394737		-0.977927	0.00335946		-0.261675	0.00335946		5.85938	0.0878996	0.0177512	20
-1.65	16.2497	1.43967	57		21.5345	1.75369	69		8	9.2333	0		8	16.4779	13.3162		6.83594	0.0211181	0.00365018	4		0.0183035	0.00083332	4		0.0166628	0.00239613	4		0.0174788	0.00191473	4		-0.39205	0.00460526		-0.207503	0.00460526		-0.910705	0.00391937		-0.254092	0.00391937		6.83594	0.0545439	0.009517	20
-1.6	15.8639	1.46452	57		22.5087	1.83396	69		9	1.8913	0.587		9	37.3958	15.125		7.8125	0.0155853	0.00209184	4		0.0137814	0.00064875	4		0.0139876	0.00131044	4		0.0125092	0.00127442	4		-0.369203	0.00526316		-0.204173	0.00526316		-0.577024	0.00447928		-0.253387	0.00447928		7.8125	0.0622366	0.0148396	20
-1.55	15.6678	1.41368	57		21.8226	1.83381	69		10	19.6	35.56		10	8.73	16.26		8.78906	0.0122799	0.00134228	4		0.0104753	0.000973817	4		0.0109721	0.00115521	4		0.00890231	0.00100881	4		-0.35066	0.00592105		-0.201298	0.00592105		-0.534779	0.00503919		-0.25284	0.00503919		8.78906	0.0710663	0.0146103	20
-1.5	15.825	1.34324	57		22.1186	1.7657	69		11	4.5962	0.0577		11	5.5	8.7273		9.76562	0.0104166	0.00146684	4		0.00869073	0.00103397	4		0.00870216	0.000819457	4		0.00784465	0.000842028	4		-0.343349	0.00657895		-0.196679	0.00657895		-0.451805	0.0055991		-0.245087	0.0055991		9.76562	0.0671348	0.0160634	20
-1.45	15.8543	1.45439	57		21.6333	1.72698	69		12	29.075	0.0167		12	0.9333	0		10.7422	0.0097829	0.00255951	4		0.00781948	0.0007171	4		0.00757805	0.000748606	4		0.00715494	0.000915345	4		-0.328204	0.00723684		-0.185117	0.00723684		-0.439657	0.00615901		-0.242572	0.00615901		10.7422	0.0794047	0.018943	20
-1.4	15.9607	1.3975	57		21.5531	1.8132	69		13	20.0833	28.2333		13	2.4485	0.4433		11.7188	0.00833494	0.00151833	4		0.00765907	0.000735048	4		0.00689101	0.000714622	4		0.00686027	0.000662569	4		-0.316278	0.00789474		-0.168857	0.00789474		-0.430255	0.00671892		-0.237683	0.00671892		11.7188	0.0923102	0.01998	20
-1.35	16.3569	1.41887	57		21.9978	1.73629	69		14	13.8333	2.4833		14	7.935	3.855		12.6953	0.0078001	0.00133047	4		0.00697842	0.000624528	4		0.00587011	0.000484157	4		0.00624651	0.000554146	4		-0.304817	0.00855263		-0.168301	0.00855263		-0.392874	0.00727884		-0.22945	0.00727884		12.6953	0.1089	0.0165321	20
-1.3	16.1868	1.38708	57		21.7082	1.77561	69		15	19.4917	0		15	35.8071	0.0354		13.6719	0.00847461	0.00211865	4		0.00703887	0.000599677	4		0.00610834	0.000490056	4		0.00584336	0.000647572	4		-0.298225	0.00921053		-0.16759	0.00921053		-0.372182	0.00783875		-0.220205	0.00783875		13.6719	0.132559	0.0169015	20
-1.25	16.5215	1.3879	57		21.6595	1.74707	69		16	16.7333	16.4833		16	18.8333	0.0185		14.6484	0.00969499	0.00227844	4		0.00783177	0.000614137	4		0.00632225	0.000517478	4		0.00634537	0.000645971	4		-0.294781	0.00986842		-0.166296	0.00986842		-0.365991	0.00839866		-0.210092	0.00839866		14.6484	0.149376	0.0213277	20
-1.2	15.8167	1.35423	57		21.6217	1.728	69		17	21.5417	8.8		17	9.5625	23.3958		15.625	0.0109029	0.0022597	4		0.00877699	0.00145121	4		0.00706656	0.000499584	4		0.0069961	0.000520978	4		-0.26348	0.0105263		-0.165928	0.0105263		-0.32768	0.00895857		-0.209674	0.00895857		15.625	0.167991	0.0212381	20
-1.15	15.8059	1.3314	57		21.5441	1.75	69		18	13.3083	0.0167		18	38.8667	17.4333		16.6016	0.0108455	0.00208925	4		0.00950763	0.00190302	4		0.00818945	0.000687007	4		0.00745693	0.000204821	4		-0.251978	0.0111842		-0.165192	0.0111842		-0.319485	0.00951848		-0.208765	0.00951848		16.6016	0.133419	0.0259644	20
-1.1	16.3664	1.38533	57		21.6951	1.72375	69		19	9.5294	5.7059		19	35.4516	1.371		17.5781	0.010892	0.00212148	4		0.00997895	0.00179734	4		0.00984832	0.000794746	4		0.00875708	0.000596451	4		-0.242017	0.0118421		-0.163902	0.0118421		-0.306178	0.0100784		-0.205456	0.0100784		17.5781	0.1107	0.0282661	20
-1.05	15.8528	1.38306	57		21.2516	1.74355	69		20	16.1727	2.2636		20	28.33	55.53		18.5547	0.0108288	0.00172792	4		0.00930253	0.00172598	4		0.0103295	0.000733277	4		0.00952682	0.000572232	4		-0.240133	0.0125		-0.162193	0.0125		-0.302547	0.0106383		-0.198743	0.0106383		18.5547	0.113632	0.028093	20
-1	16.149	1.426	57		21.7626	1.81658	69		21	27.4375	0		21	31.03	0.05		19.5312	0.0101871	0.00123103	4		0.00811377	0.00137755	4		0.0111842	0.000597497	4		0.0101868	0.000587942	4		-0.229462	0.0131579		-0.153539	0.0131579		-0.295629	0.0111982		-0.19741	0.0111982		19.5312	0.0963672	0.0232796	20
-0.95	16.5436	1.45309	57		21.9304	1.81145	69		22	23.3083	0.0667		22	5.0929	0.8357		20.5078	0.00899006	0.00129484	4		0.00746703	0.00106372	4		0.0110584	0.00056141	4		0.0107578	0.000958364	4		-0.224908	0.0138158		-0.15102	0.0138158		-0.26265	0.0117581		-0.194582	0.0117581		20.5078	0.0979561	0.0250941	20
-0.9	15.9218	1.41787	57		21.469	1.8171	69		23	5.625	7.3083		23	37.4648	62.4437		21.4844	0.00852011	0.00153739	4		0.00686351	0.00124292	4		0.010098	0.000466038	4		0.0108191	0.0010527	4		-0.222894	0.0144737		-0.14825	0.0144737		-0.262359	0.012318		-0.186714	0.012318		21.4844	0.0904461	0.0236819	20
-0.85	16.2298	1.44492	57		22.0654	1.80708	69		24	30.2417	18.7917		24	14.55	0.26		22.4609	0.00737456	0.0013643	4		0.0060951	0.000852737	4		0.00852695	0.000524824	4		0.00948304	0.00109187	4		-0.22042	0.0151316		-0.148051	0.0151316		-0.251919	0.0128779		-0.184698	0.0128779		22.4609	0.0836173	0.0222232	20
-0.8	16.3175	1.47761	57		21.6301	1.76856	69		25	18.3537	7.1829		25	4.98	3.85		23.4375	0.0062441	0.00102307	4		0.00525919	0.000550886	4		0.00932527	0.000473622	4		0.00792102	0.000902978	4		-0.220026	0.0157895		-0.145912	0.0157895		-0.248568	0.0134378		-0.184274	0.0134378		23.4375	0.082138	0.0215326	20
-0.75	16.0654	1.4699	57		21.3782	1.73193	69		26	14.4739	21.6304		26	11.5765	0.0206		24.4141	0.00551226	0.0010652	4		0.00450358	0.000568521	4		0.00839226	0.00055676	4		0.00727359	0.000321611	4		-0.21616	0.0164474		-0.145134	0.0164474		-0.245307	0.0139978		-0.181364	0.0139978		24.4141	0.0756184	0.0174761	20
-0.7	16.0766	1.46595	57		21.52	1.7668	69		27	15.6375	7.3958		27	25.9	42.15		25.3906	0.00508664	0.00103617	4		0.00407364	0.00049354	4		0.00781867	0.000229526	4		0.00700124	0.000447086	4		-0.210272	0.0171053		-0.143908	0.0171053		-0.244848	0.0145577		-0.1812	0.0145577		25.3906	0.0666291	0.0171926	20
-0.65	16.3314	1.50473	57		22.2774	1.80261	69		28	18.6417	0		28	9.8333	12.4667		26.3672	0.00467825	0.000885557	4		0.0038387	0.000450497	4		0.00789884	0.000529606	4		0.00725945	0.000737275	4		-0.206501	0.0177632		-0.141946	0.0177632		-0.244282	0.0151176		-0.180368	0.0151176		26.3672	0.0666474	0.0183749	20
-0.6	16.4716	1.43977	57		21.7537	1.71765	69		29	3.6429	3.2619		29	31.28	52.5		27.3438	0.00414472	0.000733435	4		0.00343795	0.000383467	4		0.00682161	0.00061435	4		0.00656576	0.00082646	4		-0.204778	0.0184211		-0.141658	0.0184211		-0.23893	0.0156775		-0.178271	0.0156775		27.3438	0.0710376	0.0177508	20
-0.55	16.8311	1.48913	57		21.9277	1.73653	69		30	26.803	38.5455		30	22.7083	1.25		28.3203	0.0035111	0.000594235	4		0.00309242	0.000353273	4		0.00565722	0.000668657	4		0.00507999	0.000598339	4		-0.199767	0.0190789		-0.14115	0.0190789		-0.23452	0.0162374		-0.174392	0.0162374		28.3203	0.0733224	0.0161755	20
-0.5	16.4395	1.46061	57		21.7175	1.76514	69		31	17.0583	9.9917		31	10.9583	7.1667		29.2969	0.00322395	0.000577915	4		0.00276193	0.000269788	4		0.00556187	0.00039641	4		0.00470113	0.000512056	4		-0.195772	0.0197368		-0.138585	0.0197368		-0.231682	0.0167973		-0.174192	0.0167973		29.2969	0.0692132	0.0152298	20
-0.45	15.8054	1.43169	57		21.1291	1.68914	69		32	18.5583	4.2		32	46.9583	0		30.2734	0.00309755	0.00062756	4		0.00249011	0.000261613	4		0.00504574	0.000477092	4		0.00448331	0.00043208	4		-0.174551	0.0203947		-0.138383	0.0203947		-0.228908	0.0173572		-0.164498	0.0173572		30.2734	0.0674741	0.0166515	20
-0.4	15.3911	1.37177	57		21.7203	1.76916	69		33	12.9333	1.5667		33	9.35	0		31.25	0.00298962	0.000553069	4		0.002281	0.000252235	4		0.00434877	0.000436895	4		0.00392306	0.000464985	4		-0.171661	0.0210526		-0.137596	0.0210526		-0.22492	0.0179171		-0.16193	0.0179171		31.25	0.06478	0.0140868	20
-0.35	16.0706	1.3573	57		21.2361	1.78171	69		34	6.98	20.3		34	18.9677	0		32.2266	0.00254557	0.000395392	4		0.0020438	0.000224568	4		0.00402923	0.000416334	4		0.00390725	0.000535673	4		-0.171489	0.0217105		-0.137049	0.0217105		-0.219403	0.018477		-0.161269	0.018477		32.2266	0.0643468	0.0134207	20
-0.3	15.9018	1.40515	57		21.7057	1.77182	69		35	20.8	0.0125		35	1.9167	1.125		33.2031	0.00231444	0.000334284	4		0.00190948	0.000210341	4		0.00376437	0.000466766	4		0.00350591	0.000393888	4		-0.170607	0.0223684		-0.136985	0.0223684		-0.214599	0.019037		-0.159633	0.019037		33.2031	0.0669872	0.012836	20
-0.25	16.0617	1.38835	57		21.4207	1.73326	69		36	14.9048	3.7143		36	16.2258	0.0161		34.1797	0.00217082	0.000355072	4		0.00178013	0.000212543	4		0.00324855	0.000293553	4		0.00313159	0.000273985	4		-0.169537	0.0230263		-0.134722	0.0230263		-0.210324	0.0195969		-0.158279	0.0195969		34.1797	0.0602813	0.0115337	20
-0.2	15.5894	1.40502	57		21.7036	1.70483	69		37	33.52	24.3		37	14.0833	0.0167		35.1562	0.00198698	0.000410556	4		0.00173853	0.000222833	4		0.00315051	0.000310988	4		0.00291116	0.000178866	4		-0.168028	0.0236842		-0.132686	0.0236842		-0.204988	0.0201568		-0.15558	0.0201568		35.1562	0.0567942	0.0168974	20
-0.15	15.2247	1.36359	57		21.4789	1.85047	69		38	42.4024	0.0244		38	10.45	10.6		36.1328	0.00182929	0.000295952	4		0.00146011	0.00017437	4		0.0027983	0.000289963	4		0.00271143	0.000391635	4		-0.160021	0.0243421		-0.130472	0.0243421		-0.199599	0.0207167		-0.155428	0.0207167		36.1328	0.0701069	0.0185543	20
-0.1	15.6067	1.40625	57		21.3686	1.77441	69		39	15.4429	0.1286		39	4.9286	0		37.1094	0.00179962	0.000252404	4		0.00140894	0.000197968	4		0.00261016	0.000265723	4		0.0023459	0.000298372	4		-0.158671	0.025		-0.130217	0.025		-0.195956	0.0212766		-0.155154	0.0212766		37.1094	0.0580922	0.0147819	20
-0.05	15.5323	1.34893	57		21.7071	1.77155	69		40	24.2742	0.0161		40	19.58	0.04		38.0859	0.00160763	0.000245041	4		0.00143276	0.000265423	4		0.00225499	0.000269242	4		0.00238106	0.000330097	4		-0.157153	0.0256579		-0.12887	0.0256579		-0.193057	0.0218365		-0.153871	0.0218365		38.0859	0.0556485	0.0127021	20
0	6.08211	1.09716	57		8.03853	1.67889	69		41	14.1563	0.0313		41	8.6	4.3125		39.0625	0.00146127	0.000155068	4		0.0012491	0.000165957	4		0.00193953	0.000253299	4		0.00222182	0.000362202	4		-0.155676	0.0263158		-0.125563	0.0263158		-0.192755	0.0223964		-0.152794	0.0223964		39.0625	0.0478471	0.00942352	20
0.05	6.08015	1.35173	57		7.87231	1.96063	69		42	11.2794	0.0147		42	2.4219	0.0313		40.0391	0.00125683	0.000109727	4		0.0011097	0.000136212	4		0.00191419	0.00028366	4		0.00194898	0.000375894	4		-0.155009	0.0269737		-0.124481	0.0269737		-0.189659	0.0229563		-0.14797	0.0229563		40.0391	0.0399146	0.00770773	20
0.1	5.77211	1.31293	57		8.58801	2.09836	69		43	10.7955	11.1591		43	26.5	19.99		41.0156	0.00114118	0.00012266	4		0.00108758	0.000170719	4		0.00171736	0.000270775	4		0.00198984	0.000402933	4		-0.154242	0.0276316		-0.123831	0.0276316		-0.188656	0.0235162		-0.147156	0.0235162		41.0156	0.0440789	0.00789458	20
0.15	6.64139	1.35275	57		9.10792	2.06746	69		44	7.0833	13.7167		44	23.7969	33.875		41.9922	0.00125212	0.000172632	4		0.00107429	0.000222886	4		0.00187526	0.000230548	4		0.00181005	0.000249442	4		-0.154216	0.0282895		-0.121494	0.0282895		-0.188193	0.0240761		-0.146839	0.0240761		41.9922	0.0571615	0.00816931	20
0.2	6.91121	1.43355	57		9.81488	2.01532	69		45	5.0083	3.0833		45	17.5833	0.0333		42.9688	0.00125154	0.000197036	4		0.00106673	0.000249326	4		0.00178246	0.000307215	4		0.00166181	0.000240609	4		-0.153745	0.0289474		-0.12068	0.0289474		-0.187144	0.0246361		-0.146525	0.0246361		42.9688	0.0399951	0.00850543	20
0.25	6.75587	1.37478	57		9.64472	2.0287	69		46	13.8167	32.8417		46	21.4545	0.0303		43.9453	0.00115407	0.000177759	4		0.000959162	0.000164302	4		0.00154352	0.000284628	4		0.00170533	0.000341612	4		-0.153651	0.0296053		-0.1202	0.0296053		-0.185429	0.025196		-0.145456	0.025196		43.9453	0.0308312	0.00794933	20
0.3	6.31335	1.27335	57		10.2524	2.07639	69		47	10.2381	12.8333		47	22.67	0.01		44.9219	0.00106391	0.000142386	4		0.000908882	0.000101242	4		0.00150439	0.000254786	4		0.00159228	0.000363954	4		-0.152793	0.0302632		-0.119488	0.0302632		-0.18526	0.0257559		-0.14339	0.0257559		44.9219	0.0251515	0.00663657	20
0.35	6.90259	1.3163	57		10.3966	2.09139	69		48	2.1406	5.2813		48	26.97	0.02		45.8984	0.000969698	0.000130341	4		0.000849191	9.98045e-05	4		0.00155247	0.000246974	4		0.00140194	0.000276232	4		-0.152471	0.0309211		-0.118769	0.0309211		-0.182111	0.0263158		-0.142487	0.0263158		45.8984	0.0267817	0.00495442	20
0.4	6.61796	1.29521	57		9.73272	1.94655	69		49	8.9857	13.3857		49	29.4423	8.5769		46.875	0.000877779	0.000106401	4		0.0007914	0.000143919	4		0.00138152	0.000171621	4		0.0014176	0.000212703	4		-0.150719	0.0315789		-0.115793	0.0315789		-0.179987	0.0268757		-0.141252	0.0268757		46.875	0.0342268	0.00644664	20
0.45	6.9585	1.28233	57		9.85951	2.00274	69		50	8.725	2.925		50	15.9167	0		47.8516	0.00088051	0.000101727	4		0.000756723	0.000131121	4		0.00121051	0.000174326	4		0.00131592	0.000207684	4		-0.147602	0.0322368		-0.114752	0.0322368		-0.178315	0.0274356		-0.140901	0.0274356		47.8516	0.049904	0.00612685	20
0.5	6.88029	1.35051	57		9.87671	1.97754	69		51	2	0		51	45.6455	11.0273		48.8281	0.000856726	7.69432e-05	4		0.000727284	0.000118473	4		0.00112076	0.000171845	4		0.0012063	0.000239099	4		-0.144879	0.0328947		-0.114318	0.0328947		-0.177997	0.0279955		-0.140781	0.0279955		48.8281	0.0363401	0.00537413	20
0.55	6.71468	1.29171	57		9.72145	1.92194	69		52	10.975	5.4917		52	5.5	4.0811		49.8047	0.000816505	7.52413e-05	4		0.000705857	0.00011	4		0.00103694	0.000150415	4		0.00120559	0.00020606	4		-0.143722	0.0335526		-0.112489	0.0335526		-0.176525	0.0285554		-0.14056	0.0285554		49.8047	0.024311	0.00267734	20
0.6	6.83587	1.31522	57		9.9289	1.99822	69		53	14.18	0.03		53	13.5	0.3333		50.7812	0.000712138	4.88495e-05	4		0.00066168	9.39657e-05	4		0.000947726	0.000133538	4		0.00102912	0.000167999	4		-0.143718	0.0342105		-0.112002	0.0342105		-0.174771	0.0291153		-0.140128	0.0291153		50.7812	0.0236456	0.00510324	20
0.65	7.08831	1.33848	57		9.70785	1.98675	69		54	12.3583	4.9833		54	8.0615	0.6846		51.7578	0.000650808	5.27242e-05	4		0.000630207	9.16312e-05	4		0.000924676	0.000161193	4		0.000950458	0.000169927	4		-0.142781	0.0348684		-0.111829	0.0348684		-0.173199	0.0296753		-0.138553	0.0296753		51.7578	0.0273736	0.00713934	20
0.7	7.33492	1.45525	57		9.83283	1.95415	69		55	3.6	0.025		55	14.36	0.49		52.7344	0.000652433	6.68378e-05	4		0.000643197	0.000101158	4		0.000839613	0.000151469	4		0.000781663	0.000128027	4		-0.142214	0.0355263		-0.110891	0.0355263		-0.173021	0.0302352		-0.13788	0.0302352		52.7344	0.0268804	0.00576173	20
0.75	7.04933	1.34682	57		9.57448	1.86643	69		56	60.2	2.1167		56	5.6333	0		53.7109	0.000640348	6.97448e-05	4		0.0006284	0.000113057	4		0.000802803	0.000156062	4		0.000699485	0.000112348	4		-0.141023	0.0361842		-0.10996	0.0361842		-0.172459	0.0307951		-0.13783	0.0307951		53.7109	0.0287609	0.00642638	20
0.8	7.00566	1.36062	57		10.2695	1.96221	69		57	20.0476	0		57	43.6333	25.4		54.6875	0.000639815	5.61774e-05	4		0.000585575	0.000105352	4		0.000771909	0.000132558	4		0.000733017	0.000103434	4		-0.140886	0.0368421		-0.108507	0.0368421		-0.171789	0.031355		-0.136965	0.031355		54.6875	0.0298531	0.00755721	20
0.85	6.61707	1.28444	57		9.62226	1.93053	69						58	42.15	0.0167		55.6641	0.000570388	4.28368e-05	4		0.000551221	9.20016e-05	4		0.000674466	0.000125302	4		0.000704529	0.000132151	4		-0.139777	0.0375		-0.107371	0.0375		-0.171477	0.0319149		-0.135838	0.0319149		55.6641	0.0287314	0.00832765	20
0.9	6.61851	1.22182	57		9.58165	1.96789	69						59	62.6667	2.3167		56.6406	0.000557477	5.8765e-05	4		0.000517681	8.45186e-05	4		0.000668091	0.000133652	4		0.000695723	0.000163339	4		-0.139185	0.0381579		-0.10612	0.0381579		-0.170541	0.0324748		-0.135297	0.0324748		56.6406	0.0214011	0.00647064	20
0.95	6.45793	1.27826	57		9.89864	1.88496	69						60	3.9524	0.0119		57.6172	0.000552422	5.20033e-05	4		0.000470262	8.14209e-05	4		0.000603166	0.000109803	4		0.00062337	0.000122367	4		-0.138832	0.0388158		-0.104347	0.0388158		-0.169633	0.0330347		-0.135269	0.0330347		57.6172	0.0195899	0.00561131	20
1	6.52217	1.24059	57		9.91633	1.96943	69						61	12.075	5.9		58.5938	0.000559318	6.27467e-05	4		0.000480484	8.65025e-05	4		0.000612797	0.000125543	4		0.000570381	0.000120146	4		-0.13876	0.0394737		-0.104071	0.0394737		-0.167771	0.0335946		-0.134354	0.0335946		58.5938	0.0166938	0.00483405	20
1.05	6.99734	1.35189	57		9.448	1.94153	69						62	7.0833	0.05		59.5703	0.000519574	5.81535e-05	4		0.000482207	8.43895e-05	4		0.000603854	0.000144756	4		0.000577202	0.000113681	4		-0.135563	0.0401316		-0.104014	0.0401316		-0.160537	0.0341545		-0.134024	0.0341545		59.5703	0.0148361	0.00371205	20
1.1	7.124	1.37041	57		10.0757	1.99848	69						63	43.2	0.0375		60.5469	0.000466936	4.01182e-05	4		0.000487244	8.80819e-05	4		0.00053144	0.000104354	4		0.000558771	0.000109035	4		-0.132537	0.0407895		-0.103095	0.0407895		-0.159924	0.0347144		-0.133876	0.0347144		60.5469	0.0242964	0.00446132	20
1.15	7.12444	1.39604	57		10.175	1.97172	69						64	24.1818	23.6818		61.5234	0.000437881	2.31692e-05	4		0.000415679	6.28575e-05	4		0.000455659	6.56045e-05	4		0.000544666	0.000116723	4		-0.132437	0.0414474		-0.102982	0.0414474		-0.159313	0.0352744		-0.132713	0.0352744		61.5234	0.0318979	0.00612358	20
1.2	7.40372	1.37156	57		9.9158	1.95079	69						65	24.9667	10.1833		62.5	0.000455386	2.43122e-05	4		0.000409534	6.00506e-05	4		0.000415437	7.09362e-05	4		0.00050391	0.000109693	4		-0.132038	0.0421053		-0.102653	0.0421053		-0.159103	0.0358343		-0.13191	0.0358343		62.5	0.022421	0.00451895	20
1.25	7.1374	1.40977	57		10.0393	1.96366	69						66	37.5333	37.95		63.4766	0.000441405	4.29434e-05	4		0.000395147	7.21592e-05	4		0.000471751	0.000109433	4		0.000463085	0.000101128	4		-0.131234	0.0427632		-0.102371	0.0427632		-0.158444	0.0363942		-0.130946	0.0363942		63.4766	0.0183965	0.00435601	20
1.3	6.81624	1.29593	57		10.4014	1.99514	69						67	34.6875	34.4844		64.4531	0.000444739	5.82729e-05	4		0.000417487	9.89206e-05	4		0.000394995	9.03007e-05	4		0.000429112	8.77433e-05	4		-0.130733	0.0434211		-0.101703	0.0434211		-0.156628	0.0369541		-0.13057	0.0369541		64.4531	0.022744	0.00602216	20
1.35	6.86427	1.28709	57		10.3802	2.00857	69						68	15.8833	63.8667		65.4297	0.000443285	4.39795e-05	4		0.000405984	9.4094e-05	4		0.00041866	7.88732e-05	4		0.000444881	8.32391e-05	4		-0.130433	0.0440789		-0.100665	0.0440789		-0.156404	0.037514		-0.129534	0.037514		65.4297	0.0233399	0.00390545	20
1.4	7.34989	1.34811	57		10.2529	1.96093	69						69	24.3333	25.0333		66.4062	0.000410342	2.44928e-05	4		0.000370132	7.66861e-05	4		0.000442551	9.02134e-05	4		0.00042248	9.17386e-05	4		-0.130086	0.0447368		-0.099933	0.0447368		-0.153512	0.0380739		-0.129411	0.0380739		66.4062	0.029203	0.00413272	20
1.45	7.11273	1.32548	57		9.98978	1.9922	69										67.3828	0.000386761	1.71082e-05	4		0.000327949	5.86509e-05	4		0.000463191	0.000104187	4		0.000404549	0.000104664	4		-0.129884	0.0453947		-0.0991616	0.0453947		-0.152114	0.0386338		-0.129079	0.0386338		67.3828	0.0287375	0.00657933	20
1.5	7.38558	1.37038	57		9.84526	1.92284	69										68.3594	0.000360502	1.08239e-05	4		0.000353761	6.80766e-05	4		0.000420462	8.31473e-05	4		0.000390527	8.70916e-05	4		-0.127884	0.0460526		-0.0987197	0.0460526		-0.15102	0.0391937		-0.128261	0.0391937		68.3594	0.0292459	0.00613295	20
1.55	7.29643	1.39664	57		9.77872	1.93985	69										69.3359	0.000346401	3.04133e-05	4		0.000354834	7.88968e-05	4		0.000395634	0.000105402	4		0.000411215	9.50408e-05	4		-0.125002	0.0467105		-0.0986494	0.0467105		-0.149422	0.0397536		-0.126783	0.0397536		69.3359	0.0310694	0.00565627	20
1.6	6.96461	1.31545	57		10.0279	1.96353	69										70.3125	0.00035069	4.98969e-05	4		0.000336804	7.22952e-05	4		0.00036239	9.69053e-05	4		0.000400343	0.00010098	4		-0.124351	0.0473684		-0.0985538	0.0473684		-0.148346	0.0403135		-0.126559	0.0403135		70.3125	0.0388672	0.00718346	20
1.65	7.37798	1.39761	57		10.4494	2.00584	69										71.2891	0.000318972	3.54831e-05	4		0.000313931	6.00531e-05	4		0.000392055	9.78038e-05	4		0.000403469	0.000104656	4		-0.123176	0.0480263		-0.09777	0.0480263		-0.148054	0.0408735		-0.126378	0.0408735		71.2891	0.034435	0.00843319	20
1.7	7.33032	1.37352	57		10.2467	1.96345	69										72.2656	0.000299145	2.13601e-05	4		0.000298546	5.49106e-05	4		0.000357607	8.32545e-05	4		0.00039179	0.000102634	4		-0.122448	0.0486842		-0.0972432	0.0486842		-0.147408	0.0414334		-0.126025	0.0414334		72.2656	0.0298897	0.00609807	20
1.75	7.32113	1.41252	57		10.1457	2.00701	69										73.2422	0.000311881	2.29597e-05	4		0.000282934	4.77917e-05	4		0.000352463	8.1704e-05	4		0.000382175	9.24446e-05	4		-0.122175	0.0493421		-0.0957633	0.0493421		-0.147101	0.0419933		-0.125066	0.0419933		73.2422	0.0293536	0.00683882	20
1.8	7.24217	1.43711	57		10.4223	2.02138	69										74.2188	0.000294105	1.46443e-05	4		0.000283577	5.6936e-05	4		0.000386043	0.000105252	4		0.00037432	9.67048e-05	4		-0.120444	0.05		-0.0953894	0.05		-0.145825	0.0425532		-0.124867	0.0425532		74.2188	0.0248814	0.00456048	20
1.85	7.17755	1.32379	57		10.0894	1.86638	69										75.1953	0.000278366	3.56722e-05	4		0.000264819	5.78631e-05	4		0.000357251	9.97176e-05	4		0.000344413	9.16401e-05	4		-0.120337	0.0506579		-0.0951736	0.0506579		-0.145509	0.0431131		-0.12483	0.0431131		75.1953	0.0182968	0.0043704	20
1.9	7.35031	1.32939	57		10.7146	1.92592	69										76.1719	0.000263915	3.73338e-05	4		0.000257797	5.76845e-05	4		0.000316976	7.38081e-05	4		0.000315948	6.14021e-05	4		-0.118208	0.0513158		-0.0950096	0.0513158		-0.144968	0.043673		-0.122926	0.043673		76.1719	0.0157581	0.00403956	20
1.95	7.11939	1.3344	57		10.277	1.89771	69										77.1484	0.000265187	3.06661e-05	4		0.000254558	5.22195e-05	4		0.000310499	7.22539e-05	4		0.000297376	5.50235e-05	4		-0.117838	0.0519737		-0.094451	0.0519737		-0.144496	0.0442329		-0.121385	0.0442329		77.1484	0.0116602	0.00248418	20
2	24.7485	2.86454	57		36.4321	3.48803	69										78.125	0.00024301	2.14332e-05	4		0.000227132	3.76339e-05	4		0.000298802	6.9859e-05	4		0.0002952	6.44464e-05	4		-0.117755	0.0526316		-0.0932953	0.0526316		-0.144398	0.0447928		-0.121004	0.0447928		78.125	0.0132897	0.00247608	20
2.05	20.9203	3.12193	57		26.0173	4.41194	69										79.1016	0.000262593	2.44499e-05	4		0.00023433	4.48002e-05	4		0.000294048	7.20522e-05	4		0.000301517	7.38283e-05	4		-0.117085	0.0532895		-0.0932942	0.0532895		-0.143477	0.0453527		-0.119559	0.0453527		79.1016	0.0172549	0.00300618	20
2.1	16.7982	2.45547	57		20.6026	4.01351	69										80.0781	0.000249529	2.85065e-05	4		0.000243128	4.63165e-05	4		0.000303085	7.30027e-05	4		0.000315854	7.45146e-05	4		-0.115365	0.0539474		-0.0928321	0.0539474		-0.143214	0.0459127		-0.119371	0.0459127		80.0781	0.0190694	0.0032216	20
2.15	17.0208	2.06385	57		23.2321	3.93442	69										81.0547	0.000227136	2.95514e-05	4		0.000227339	5.28771e-05	4		0.000280511	6.84404e-05	4		0.00031578	7.8779e-05	4		-0.11483	0.0546053		-0.0925945	0.0546053		-0.142672	0.0464726		-0.117506	0.0464726		81.0547	0.0156605	0.00290935	20
2.2	16.3856	1.71924	57		25.4718	3.50719	69										82.0312	0.000217139	2.41964e-05	4		0.000218276	5.34938e-05	4		0.000251757	5.062e-05	4		0.000279346	7.01066e-05	4		-0.114465	0.0552632		-0.0919918	0.0552632		-0.14001	0.0470325		-0.117289	0.0470325		82.0312	0.0157591	0.00260252	20
2.25	17.1844	1.64211	57		26.4719	3.20613	69										83.0078	0.000202137	2.33563e-05	4		0.000201306	4.16287e-05	4		0.000259993	6.9743e-05	4		0.000267648	7.09196e-05	4		-0.111852	0.0559211		-0.0919342	0.0559211		-0.139966	0.0475924		-0.117214	0.0475924		83.0078	0.0182676	0.00415074	20
2.3	16.5745	1.57481	57		25.1806	3.02912	69										83.9844	0.000201558	2.01148e-05	4		0.000197956	4.1026e-05	4		0.000245547	6.59121e-05	4		0.000260145	6.77212e-05	4		-0.110468	0.0565789		-0.0903655	0.0565789		-0.139567	0.0481523		-0.116333	0.0481523		83.9844	0.0103113	0.00264076	20
2.35	16.3897	1.53158	57		25.4849	2.9129	69										84.9609	0.000224015	2.3447e-05	4		0.000201859	4.44071e-05	4		0.000236144	5.40722e-05	4		0.000257361	6.71033e-05	4		-0.10984	0.0572368		-0.0898017	0.0572368		-0.137709	0.0487122		-0.116117	0.0487122		84.9609	0.009624	0.00144106	20
2.4	16.7217	1.46148	57		25.1483	2.76348	69										85.9375	0.00022175	3.29679e-05	4		0.00019818	4.5584e-05	4		0.00023825	4.96287e-05	4		0.000235402	4.67671e-05	4		-0.109259	0.0578947		-0.0895005	0.0578947		-0.13706	0.0492721		-0.115568	0.0492721		85.9375	0.0117144	0.00241575	20
2.45	16.1774	1.45253	57		25.2523	2.77148	69										86.9141	0.000197459	3.37359e-05	4		0.000181221	3.97891e-05	4		0.000210444	4.1035e-05	4		0.000250371	5.42591e-05	4		-0.109158	0.0585526		-0.0894929	0.0585526		-0.13592	0.049832		-0.114652	0.049832		86.9141	0.0158589	0.00323693	20
2.5	17.4113	1.51493	57		25.1037	2.52969	69										87.8906	0.000187035	2.93987e-05	4		0.000170657	3.95301e-05	4		0.000195417	3.66713e-05	4		0.000244253	6.16652e-05	4		-0.108398	0.0592105		-0.0893418	0.0592105		-0.135763	0.0503919		-0.114542	0.0503919		87.8906	0.0126928	0.00198301	20
2.55	17.3323	1.5607	57		25.0654	2.5324	69										88.8672	0.000172737	1.58824e-05	4		0.000162368	3.45355e-05	4		0.000184679	3.3728e-05	4		0.000239023	6.12077e-05	4		-0.107634	0.0598684		-0.0891092	0.0598684		-0.135513	0.0509518		-0.114281	0.0509518		88.8672	0.0086365	0.0019579	20
2.6	17.8029	1.62098	57		24.9598	2.38273	69										89.8438	0.000170252	1.52718e-05	4		0.000170162	3.92158e-05	4		0.000177809	3.19322e-05	4		0.000228199	5.37666e-05	4		-0.106818	0.0605263		-0.088208	0.0605263		-0.13513	0.0515118		-0.113976	0.0515118		89.8438	0.01287	0.00274286	20
2.65	17.8273	1.60469	57		24.5132	2.33873	69										90.8203	0.000184156	2.46047e-05	4		0.000179817	4.7396e-05	4		0.000187049	3.52213e-05	4		0.000221385	5.14407e-05	4		-0.106484	0.0611842		-0.0877793	0.0611842		-0.134876	0.0520717		-0.113859	0.0520717		90.8203	0.0111616	0.00227906	20
2.7	17.4181	1.55137	57		24.0198	2.14015	69										91.7969	0.000178858	3.00767e-05	4		0.000181344	5.32612e-05	4		0.000164409	3.1159e-05	4		0.000210668	5.42141e-05	4		-0.105153	0.0618421		-0.087059	0.0618421		-0.134837	0.0526316		-0.113589	0.0526316		91.7969	0.00880705	0.00212531	20
2.75	17.5373	1.57048	57		24.0499	2.1682	69										92.7734	0.000174433	3.28369e-05	4		0.000166493	4.15227e-05	4		0.000161793	3.27657e-05	4		0.000208002	4.91215e-05	4		-0.104952	0.0625		-0.086964	0.0625		-0.134799	0.0531915		-0.112881	0.0531915		92.7734	0.00916545	0.00181688	20
2.8	17.0943	1.57216	57		23.812	2.17405	69										93.75	0.000167615	3.40833e-05	4		0.00014981	3.7962e-05	4		0.000164543	3.50544e-05	4		0.000199039	5.10535e-05	4		-0.10427	0.0631579		-0.085884	0.0631579		-0.133797	0.0537514		-0.111986	0.0537514		93.75	0.0069545	0.00114182	20
2.85	16.7716	1.56702	57		22.8801	2.08239	69										94.7266	0.000156175	2.53208e-05	4		0.000136812	3.61956e-05	4		0.000153611	3.29749e-05	4		0.000185782	4.40348e-05	4		-0.102837	0.0638158		-0.0858458	0.0638158		-0.133737	0.0543113		-0.110634	0.0543113		94.7266	0.0101777	0.00235944	20
2.9	17.3556	1.60987	57		23.2581	2.05771	69										95.7031	0.000161656	2.59226e-05	4		0.000140677	3.66151e-05	4		0.000145104	2.64342e-05	4		0.000187949	4.49606e-05	4		-0.102648	0.0644737		-0.0857508	0.0644737		-0.131424	0.0548712		-0.10925	0.0548712		95.7031	0.0125023	0.00237309	20
2.95	17.2265	1.46642	57		23.3213	2.05997	69										96.6797	0.000155275	2.72767e-05	4		0.000146069	3.87853e-05	4		0.000146912	2.62504e-05	4		0.000195249	4.92205e-05	4		-0.102592	0.0651316		-0.0834338	0.0651316		-0.130024	0.0554311		-0.108912	0.0554311		96.6797	0.013436	0.00359141	20
3	17.1192	1.51419	57		24.2768	2.1787	69										97.6562	0.000142737	2.27117e-05	4		0.000136731	3.48285e-05	4		0.000142152	3.1662e-05	4		0.000182592	3.80532e-05	4		-0.101658	0.0657895		-0.083202	0.0657895		-0.129852	0.055991		-0.108159	0.055991		97.6562	0.0112036	0.00345752	20
3.05	16.3877	1.45047	57		24.7553	2.21616	69										98.6328	0.000138449	2.75499e-05	4		0.000128802	3.98312e-05	4		0.000137758	3.01505e-05	4		0.000170246	3.3454e-05	4		-0.10162	0.0664474		-0.0828981	0.0664474		-0.129851	0.056551		-0.10771	0.056551		98.6328	0.0122079	0.00300407	20
3.1	16.4974	1.4294	57		24.7378	2.07288	69										99.6094	0.000134514	2.64671e-05	4		0.000121936	3.23894e-05	4		0.000141667	2.7412e-05	4		0.000143589	2.61553e-05	4		-0.101348	0.0671053		-0.082471	0.0671053		-0.129192	0.0571109		-0.107016	0.0571109		99.6094	0.00955053	0.0020056	20
3.15	16.0805	1.38295	57		23.6884	2.07753	69										100.586	0.000131232	1.7083e-05	4		0.000119214	3.01275e-05	4		0.000136461	2.79425e-05	4		0.000138685	2.9386e-05	4		-0.101257	0.0677632		-0.0821709	0.0677632		-0.128757	0.0576708		-0.106912	0.0576708		100.586	0.0115541	0.00255329	20
3.2	16.5084	1.37239	57		23.61	2.16057	69										101.562	0.000134891	2.16955e-05	4		0.000121691	3.65396e-05	4		0.000120964	2.52513e-05	4		0.000145292	3.73468e-05	4		-0.100105	0.0684211		-0.0818526	0.0684211		-0.126108	0.0582307		-0.106589	0.0582307		101.562	0.0092154	0.00167064	20
3.25	15.9201	1.27099	57		24.0942	2.07718	69										102.539	0.000132375	2.02324e-05	4		0.000125438	3.88897e-05	4		0.000119715	2.10242e-05	4		0.000128394	2.62151e-05	4		-0.098552	0.0690789		-0.0814833	0.0690789		-0.125257	0.0587906		-0.106588	0.0587906		102.539	0.00604035	0.00118548	20
3.3	16.0626	1.32853	57		23.5785	1.99545	69										103.516	0.000121937	1.7781e-05	4		0.000117893	3.56443e-05	4		0.000124007	2.72622e-05	4		0.000115561	1.69621e-05	4		-0.0984003	0.0697368		-0.0812979	0.0697368		-0.125006	0.0593505		-0.106138	0.0593505		103.516	0.0072366	0.0022192	20
3.35	16.3096	1.44527	57		22.9059	2.02869	69										104.492	0.000117527	2.00914e-05	4		0.000108672	3.08583e-05	4		0.000107918	2.156e-05	4		0.000115352	2.02138e-05	4		-0.0981422	0.0703947		-0.0810448	0.0703947		-0.124669	0.0599104		-0.105245	0.0599104		104.492	0.012498	0.00366112	20
3.4	16.368	1.48298	57		23.3987	2.04382	69										105.469	0.000104834	1.61463e-05	4		0.000107394	2.60775e-05	4		9.20269e-05	1.27861e-05	4		0.00012141	2.16065e-05	4		-0.0979303	0.0710526		-0.0806071	0.0710526		-0.123835	0.0604703		-0.104318	0.0604703		105.469	0.0082028	0.00133757	20
3.45	15.9324	1.41663	57		22.782	1.92555	69										106.445	0.000101985	1.6346e-05	4		9.98701e-05	2.46544e-05	4		9.22064e-05	1.67615e-05	4		0.000107332	2.20539e-05	4		-0.0970312	0.0717105		-0.0799548	0.0717105		-0.123408	0.0610302		-0.103847	0.0610302		106.445	0.0080012	0.00188983	20
3.5	16.3063	1.42212	57		23.3763	1.98876	69										107.422	0.000102695	1.71885e-05	4		9.5345e-05	2.45353e-05	4		9.27225e-05	2.09775e-05	4		0.000110782	1.89608e-05	4		-0.096525	0.0723684		-0.0797721	0.0723684		-0.123189	0.0615901		-0.103808	0.0615901		107.422	0.0111877	0.00276913	20
3.55	16.101	1.37614	57		22.9965	1.98765	69										108.398	9.46392e-05	1.56948e-05	4		9.18918e-05	2.61434e-05	4		8.56326e-05	1.35424e-05	4		0.000114227	2.05885e-05	4		-0.0955544	0.0730263		-0.0790834	0.0730263		-0.123076	0.0621501		-0.103621	0.0621501		108.398	0.00694674	0.00193228	20
3.6	16.6297	1.39582	57		23.311	1.92177	69										109.375	9.34832e-05	1.63829e-05	4		8.9958e-05	2.81041e-05	4		8.99763e-05	1.64188e-05	4		9.98099e-05	2.3321e-05	4		-0.0947392	0.0736842		-0.0784228	0.0736842		-0.121565	0.06271		-0.103018	0.06271		109.375	0.0065363	0.00162207	20
3.65	16.2831	1.4904	57		23.1004	2.00243	69										110.352	9.239e-05	2.0176e-05	4		9.49982e-05	2.52884e-05	4		8.8603e-05	1.61763e-05	4		9.83229e-05	2.31714e-05	4		-0.0903082	0.0743421		-0.0781201	0.0743421		-0.121535	0.0632699		-0.102807	0.0632699		110.352	0.00952144	0.00167762	20
3.7	16.4509	1.49822	57		23.0679	1.93199	69										111.328	8.32107e-05	1.69055e-05	4		8.86508e-05	2.53527e-05	4		7.61145e-05	1.41305e-05	4		9.11563e-05	1.88877e-05	4		-0.0902754	0.075		-0.0780059	0.075		-0.12037	0.0638298		-0.102541	0.0638298		111.328	0.00980475	0.00173693	20
3.75	16.3152	1.45353	57		23.4941	1.97046	69										112.305	8.38289e-05	1.69339e-05	4		8.55186e-05	2.73225e-05	4		7.95206e-05	1.52628e-05	4		7.89553e-05	1.34049e-05	4		-0.0900493	0.0756579		-0.0777937	0.0756579		-0.120332	0.0643897		-0.102146	0.0643897		112.305	0.0104519	0.002452	20
3.8	16.6067	1.39287	57		23.2077	1.91957	69										113.281	8.32479e-05	1.46879e-05	4		8.76296e-05	2.52814e-05	4		8.02112e-05	1.68821e-05	4		7.6471e-05	1.18786e-05	4		-0.088363	0.0763158		-0.0776119	0.0763158		-0.119554	0.0649496		-0.101952	0.0649496		113.281	0.0087781	0.0023086	20
3.85	15.979	1.45395	57		24.1115	1.95113	69										114.258	8.06931e-05	1.2629e-05	4		8.82578e-05	2.21873e-05	4		7.29444e-05	1.60817e-05	4		7.98055e-05	1.09619e-05	4		-0.0880811	0.0769737		-0.0774348	0.0769737		-0.118539	0.0655095		-0.101843	0.0655095		114.258	0.00764098	0.00170117	20
3.9	16.3534	1.46495	57		23.1172	1.90562	69										115.234	8.00612e-05	1.74852e-05	4		8.09315e-05	2.15347e-05	4		6.45365e-05	1.36388e-05	4		7.94931e-05	1.41339e-05	4		-0.0868171	0.0776316		-0.0773405	0.0776316		-0.118531	0.0660694		-0.101763	0.0660694		115.234	0.0085231	0.00159769	20
3.95	16.4593	1.45148	57		23.3077	1.86686	69										116.211	7.51212e-05	1.53975e-05	4		7.19855e-05	2.17678e-05	4		6.22512e-05	1.19744e-05	4		7.50795e-05	1.3843e-05	4		-0.0866356	0.0782895		-0.0772456	0.0782895		-0.118496	0.0666293		-0.101732	0.0666293		116.211	0.00763952	0.00207832	20
																	117.188	7.4776e-05	1.41576e-05	4		6.76378e-05	1.99078e-05	4		6.42491e-05	1.53109e-05	4		6.75951e-05	1.07693e-05	4		-0.0865217	0.0789474		-0.0768737	0.0789474		-0.118012	0.0671892		-0.101112	0.0671892		117.188	0.0082314	0.00148433	20
																	118.164	7.42406e-05	1.56187e-05	4		7.09016e-05	2.23096e-05	4		5.95846e-05	1.23987e-05	4		6.28424e-05	1.03421e-05	4		-0.0855946	0.0796053		-0.0762159	0.0796053		-0.117824	0.0677492		-0.100314	0.0677492		118.164	0.00958195	0.00148174	20
																	119.141	7.54831e-05	1.63004e-05	4		7.26613e-05	2.13039e-05	4		6.20416e-05	1.2051e-05	4		6.15736e-05	8.68172e-06	4		-0.0852856	0.0802632		-0.0761904	0.0802632		-0.11782	0.0683091		-0.100032	0.0683091		119.141	0.00615985	0.0014592	20
																	120.117	7.04051e-05	1.41553e-05	4		6.85507e-05	1.91859e-05	4		5.98814e-05	1.02961e-05	4		6.1437e-05	1.11137e-05	4		-0.0849645	0.0809211		-0.0761561	0.0809211		-0.116976	0.068869		-0.0999764	0.068869		120.117	0.00797225	0.00218068	20
																	121.094	6.6309e-05	1.55199e-05	4		6.57526e-05	2.06016e-05	4		5.35206e-05	9.16118e-06	4		6.27887e-05	1.06332e-05	4		-0.0849197	0.0815789		-0.0759392	0.0815789		-0.11646	0.0694289		-0.0996605	0.0694289		121.094	0.00879615	0.00199489	20
																	122.07	6.04502e-05	1.35865e-05	4		5.92976e-05	1.74708e-05	4		4.95188e-05	9.51678e-06	4		5.56338e-05	8.13922e-06	4		-0.084639	0.0822368		-0.075459	0.0822368		-0.115572	0.0699888		-0.0993059	0.0699888		122.07	0.0112356	0.00218181	20
																	123.047	6.09268e-05	1.4071e-05	4		6.15803e-05	1.89366e-05	4		4.86137e-05	1.0752e-05	4		5.25659e-05	7.88086e-06	4		-0.084415	0.0828947		-0.0753348	0.0828947		-0.115165	0.0705487		-0.0984902	0.0705487		123.047	0.0081166	0.00344758	20
																	124.023	6.52808e-05	1.4465e-05	4		6.23003e-05	1.76309e-05	4		4.78917e-05	7.97482e-06	4		5.22758e-05	8.78302e-06	4		-0.0841046	0.0835526		-0.0752394	0.0835526		-0.114326	0.0711086		-0.0980297	0.0711086		124.023	0.00584745	0.00166627	20
																	125	6.06959e-05	1.42216e-05	4		5.91734e-05	1.70632e-05	4		5.08431e-05	9.13267e-06	4		5.11995e-05	6.10528e-06	4		-0.0840699	0.0842105		-0.0752021	0.0842105		-0.112631	0.0716685		-0.0969353	0.0716685		125	0.007129	0.00122592	20
																	125.977	5.41539e-05	1.32881e-05	4		5.30989e-05	1.56226e-05	4		4.66435e-05	7.64209e-06	4		4.8502e-05	8.92161e-06	4		-0.0836558	0.0848684		-0.0748575	0.0848684		-0.112558	0.0722284		-0.0967539	0.0722284		125.977	0.00843705	0.00175954	20
																	126.953	4.9338e-05	1.09854e-05	4		5.24534e-05	1.5317e-05	4		4.4852e-05	7.6742e-06	4		4.81919e-05	9.77346e-06	4		-0.0834779	0.0855263		-0.0747785	0.0855263		-0.112374	0.0727884		-0.0965776	0.0727884		126.953	0.00967895	0.00166903	20
																	127.93	4.63771e-05	1.04515e-05	4		4.92795e-05	1.47971e-05	4		3.89776e-05	6.83842e-06	4		4.26978e-05	7.00338e-06	4		-0.0833889	0.0861842		-0.0742912	0.0861842		-0.11166	0.0733483		-0.0964035	0.0733483		127.93	0.00853465	0.00185703	20
																	128.906	4.99497e-05	1.01673e-05	4		4.83351e-05	1.34133e-05	4		4.31788e-05	7.27687e-06	4		4.31115e-05	7.96356e-06	4		-0.0833703	0.0868421		-0.0740771	0.0868421		-0.11021	0.0739082		-0.0961001	0.0739082		128.906	0.00917815	0.00191548	20
																	129.883	5.11219e-05	9.47745e-06	4		4.94922e-05	1.40992e-05	4		3.69038e-05	4.94832e-06	4		4.80007e-05	7.15533e-06	4		-0.0832435	0.0875		-0.0738934	0.0875		-0.110206	0.0744681		-0.0960658	0.0744681		129.883	0.0129471	0.00314935	20
																	130.859	4.71176e-05	1.19986e-05	4		4.5176e-05	1.48706e-05	4		3.63313e-05	5.71921e-06	4		4.56983e-05	7.3753e-06	4		-0.0830366	0.0881579		-0.0736092	0.0881579		-0.110054	0.075028		-0.0957599	0.075028		130.859	0.0124886	0.00179449	20
																	131.836	4.51462e-05	1.01738e-05	4		4.48804e-05	1.44106e-05	4		3.48911e-05	6.71131e-06	4		4.16513e-05	7.35308e-06	4		-0.0827081	0.0888158		-0.0730076	0.0888158		-0.108816	0.0755879		-0.0956282	0.0755879		131.836	0.0120977	0.00324662	20
																	132.812	4.39166e-05	1.02423e-05	4		4.23505e-05	1.21334e-05	4		3.33274e-05	5.21056e-06	4		4.07465e-05	7.45583e-06	4		-0.0825638	0.0894737		-0.0724763	0.0894737		-0.108594	0.0761478		-0.0955441	0.0761478		132.812	0.0104222	0.0025205	20
																	133.789	4.61076e-05	1.17151e-05	4		4.34452e-05	1.31737e-05	4		3.05455e-05	3.89556e-06	4		3.70654e-05	5.98129e-06	4		-0.0823377	0.0901316		-0.0720805	0.0901316		-0.108481	0.0767077		-0.0953992	0.0767077		133.789	0.00981215	0.0026764	20
																	134.766	4.30619e-05	9.79843e-06	4		4.55175e-05	1.32291e-05	4		2.95678e-05	3.43286e-06	4		3.37608e-05	4.27689e-06	4		-0.0821244	0.0907895		-0.0719877	0.0907895		-0.108304	0.0772676		-0.0951025	0.0772676		134.766	0.00997405	0.00212251	20
																	135.742	4.13674e-05	9.88926e-06	4		4.27741e-05	1.21241e-05	4		3.11901e-05	5.34885e-06	4		3.50365e-05	5.52065e-06	4		-0.0807764	0.0914474		-0.0717589	0.0914474		-0.107832	0.0778275		-0.0949044	0.0778275		135.742	0.0103555	0.00215096	20
																	136.719	4.18116e-05	1.13079e-05	4		4.31337e-05	1.43868e-05	4		2.8765e-05	4.67647e-06	4		3.40855e-05	6.43928e-06	4		-0.0799801	0.0921053		-0.0710615	0.0921053		-0.107743	0.0783875		-0.0943561	0.0783875		136.719	0.00902215	0.00178324	20
																	137.695	3.93426e-05	9.80807e-06	4		4.40627e-05	1.44952e-05	4		2.70952e-05	4.11152e-06	4		3.2445e-05	5.1979e-06	4		-0.0796334	0.0927632		-0.0703409	0.0927632		-0.107271	0.0789474		-0.0933806	0.0789474		137.695	0.0089664	0.00159681	20
																	138.672	4.22099e-05	1.06937e-05	4		4.29212e-05	1.44836e-05	4		2.91434e-05	3.98558e-06	4		3.25457e-05	5.40111e-06	4		-0.0795017	0.0934211		-0.0702084	0.0934211		-0.107072	0.0795073		-0.0928478	0.0795073		138.672	0.00790265	0.0012201	20
																	139.648	3.97375e-05	9.94091e-06	4		4.16189e-05	1.34057e-05	4		2.80434e-05	4.38066e-06	4		3.04424e-05	5.02363e-06	4		-0.0791561	0.0940789		-0.0698538	0.0940789		-0.106961	0.0800672		-0.0925429	0.0800672		139.648	0.0071277	0.001637	20
																	140.625	3.75779e-05	1.00263e-05	4		3.97196e-05	1.27833e-05	4		2.69382e-05	4.48636e-06	4		3.03967e-05	4.92551e-06	4		-0.0790183	0.0947368		-0.0697786	0.0947368		-0.106604	0.0806271		-0.0919602	0.0806271		140.625	0.00632685	0.00132096	20
																	141.602	3.80892e-05	1.1292e-05	4		4.01356e-05	1.359e-05	4		2.6946e-05	4.10951e-06	4		3.07138e-05	5.36923e-06	4		-0.0787897	0.0953947		-0.0689293	0.0953947		-0.10656	0.081187		-0.0917111	0.081187		141.602	0.00958935	0.0021982	20
																	142.578	3.95942e-05	1.26005e-05	4		3.99658e-05	1.38982e-05	4		2.76127e-05	3.63446e-06	4		2.97868e-05	4.15246e-06	4		-0.0786634	0.0960526		-0.0685066	0.0960526		-0.106469	0.0817469		-0.0913002	0.0817469		142.578	0.0068764	0.000940819	20
																	143.555	3.62963e-05	9.31502e-06	4		4.08662e-05	1.28137e-05	4		2.81983e-05	4.40604e-06	4		2.87236e-05	4.72777e-06	4		-0.0786582	0.0967105		-0.0683693	0.0967105		-0.105555	0.0823068		-0.0907982	0.0823068		143.555	0.0077198	0.00128856	20
																	144.531	3.67133e-05	9.0597e-06	4		3.94823e-05	1.2749e-05	4		2.88979e-05	4.47862e-06	4		2.82283e-05	4.17845e-06	4		-0.0786405	0.0973684		-0.0679327	0.0973684		-0.10548	0.0828667		-0.0902337	0.0828667		144.531	0.0139785	0.00353913	20
																	145.508	3.79902e-05	1.07224e-05	4		3.81664e-05	1.24956e-05	4		2.6558e-05	4.07712e-06	4		3.18576e-05	5.54923e-06	4		-0.0785622	0.0980263		-0.0678176	0.0980263		-0.105459	0.0834267		-0.0900124	0.0834267		145.508	0.00808235	0.00174768	20
																	146.484	3.87206e-05	1.22976e-05	4		3.98326e-05	1.43708e-05	4		2.49177e-05	3.59106e-06	4		3.04458e-05	5.9589e-06	4		-0.0785513	0.0986842		-0.0671734	0.0986842		-0.105424	0.0839866		-0.0891705	0.0839866		146.484	0.0443103	0.00837275	20
																	147.461	3.99721e-05	1.38775e-05	4		4.02546e-05	1.39144e-05	4		2.70558e-05	4.59725e-06	4		3.14825e-05	6.9742e-06	4		-0.0785493	0.0993421		-0.0670034	0.0993421		-0.105305	0.0845465		-0.0890667	0.0845465		147.461	0.304438	0.0607285	20
																	148.438	4.35004e-05	1.21868e-05	4		4.50654e-05	1.46652e-05	4		2.94073e-05	4.7172e-06	4		3.25419e-05	5.75413e-06	4		-0.0781289	0.1		-0.0667568	0.1		-0.104904	0.0851064		-0.0888394	0.0851064		148.438	0.278446	0.056558	20
																	149.414	0.000105515	2.2254e-05	4		0.0001139	3.95717e-05	4		7.80465e-05	2.02645e-05	4		7.87273e-05	1.22895e-05	4		-0.077194	0.100658		-0.0665674	0.100658		-0.10454	0.0856663		-0.0887499	0.0856663		149.414	0.0769794	0.0176829	20
																	150.391	0.000127275	2.93824e-05	4		0.000134328	4.88913e-05	4		9.03101e-05	2.171e-05	4		9.33963e-05	1.29254e-05	4		-0.0770974	0.101316		-0.0665602	0.101316		-0.104453	0.0862262		-0.0886274	0.0862262		150.391	0.0872684	0.0276291	20
																	151.367	4.62868e-05	1.23628e-05	4		4.60115e-05	1.59417e-05	4		3.07613e-05	5.34312e-06	4		3.08383e-05	3.59652e-06	4		-0.0762449	0.101974		-0.066546	0.101974		-0.1042	0.0867861		-0.0880728	0.0867861		151.367	0.0203033	0.00660841	20
																	152.344	3.76199e-05	1.16108e-05	4		3.79293e-05	1.40061e-05	4		2.70663e-05	3.919e-06	4		2.79549e-05	4.80187e-06	4		-0.0759816	0.102632		-0.0661111	0.102632		-0.103277	0.087346		-0.0877918	0.087346		152.344	0.00762823	0.00164281	20
																	153.32	3.89831e-05	1.30748e-05	4		4.08199e-05	1.56023e-05	4		2.59052e-05	4.18058e-06	4		2.91413e-05	6.28944e-06	4		-0.0754411	0.103289		-0.0655234	0.103289		-0.102847	0.0879059		-0.0874655	0.0879059		153.32	0.00694274	0.00128515	20
																	154.297	3.88732e-05	1.38802e-05	4		4.1548e-05	1.75775e-05	4		2.66719e-05	5.72569e-06	4		3.04389e-05	7.93909e-06	4		-0.0752251	0.103947		-0.0646429	0.103947		-0.10255	0.0884658		-0.0873148	0.0884658		154.297	0.00682185	0.00109398	20
																	155.273	3.69601e-05	1.31443e-05	4		3.97083e-05	1.58081e-05	4		2.606e-05	4.30143e-06	4		2.98146e-05	6.79788e-06	4		-0.0744335	0.104605		-0.0637014	0.104605		-0.102397	0.0890258		-0.0869601	0.0890258		155.273	0.00562044	0.00107248	20
																	156.25	3.63907e-05	1.2216e-05	4		4.01604e-05	1.51781e-05	4		2.51029e-05	3.47312e-06	4		2.85323e-05	5.48923e-06	4		-0.0743153	0.105263		-0.0634327	0.105263		-0.101227	0.0895857		-0.0868825	0.0895857		156.25	0.00731272	0.00111553	20
																	157.227	3.56172e-05	1.17298e-05	4		4.17813e-05	1.67488e-05	4		2.71682e-05	3.94289e-06	4		3.10057e-05	6.11051e-06	4		-0.07387	0.105921		-0.0628915	0.105921		-0.100707	0.0901456		-0.0867714	0.0901456		157.227	0.00823685	0.00133137	20
																	158.203	3.72883e-05	1.2901e-05	4		4.08106e-05	1.70052e-05	4		2.64119e-05	4.23937e-06	4		2.65687e-05	4.58972e-06	4		-0.0731842	0.106579		-0.0628494	0.106579		-0.100181	0.0907055		-0.086475	0.0907055		158.203	0.00543275	0.00136544	20
																	159.18	3.68395e-05	1.31924e-05	4		3.9711e-05	1.63039e-05	4		2.39257e-05	3.6819e-06	4		2.72724e-05	5.27884e-06	4		-0.0731507	0.107237		-0.0620814	0.107237		-0.0996918	0.0912654		-0.0862289	0.0912654		159.18	0.00731855	0.00157224	20
																	160.156	3.60944e-05	1.3318e-05	4		4.14596e-05	1.79876e-05	4		2.41445e-05	3.12058e-06	4		2.86531e-05	6.14242e-06	4		-0.0726415	0.107895		-0.061475	0.107895		-0.099687	0.0918253		-0.0859229	0.0918253		160.156	0.0070818	0.00171745	20
																	161.133	3.74878e-05	1.43194e-05	4		3.98169e-05	1.55871e-05	4		2.71548e-05	5.72129e-06	4		3.01648e-05	7.37229e-06	4		-0.0723083	0.108553		-0.0614287	0.108553		-0.0996411	0.0923852		-0.0857925	0.0923852		161.133	0.00757325	0.00142359	20
																	162.109	3.81235e-05	1.4622e-05	4		3.83501e-05	1.45048e-05	4		2.73472e-05	7.1682e-06	4		2.99462e-05	7.41663e-06	4		-0.0721465	0.109211		-0.0612943	0.109211		-0.0994392	0.0929451		-0.0855479	0.0929451		162.109	0.00828628	0.00228921	20
																	163.086	3.53513e-05	1.28945e-05	4		3.75559e-05	1.52355e-05	4		2.54824e-05	6.31886e-06	4		2.80026e-05	6.46552e-06	4		-0.0719444	0.109868		-0.0606586	0.109868		-0.099334	0.093505		-0.0850591	0.093505		163.086	0.00532675	0.00109729	20
																	164.062	3.22964e-05	1.02915e-05	4		3.72591e-05	1.4933e-05	4		2.53732e-05	5.59007e-06	4		2.60822e-05	5.7343e-06	4		-0.0715854	0.110526		-0.0605037	0.110526		-0.0992816	0.0940649		-0.0845202	0.0940649		164.062	0.00859865	0.00175338	20
																	165.039	3.34347e-05	1.16496e-05	4		3.89035e-05	1.69885e-05	4		2.55244e-05	4.99883e-06	4		2.52873e-05	5.55632e-06	4		-0.0712072	0.111184		-0.0602234	0.111184		-0.0991012	0.0946249		-0.0844498	0.0946249		165.039	0.0058583	0.00129428	20
																	166.016	3.52076e-05	1.24261e-05	4		3.77308e-05	1.55684e-05	4		2.54548e-05	4.34125e-06	4		2.65539e-05	6.47164e-06	4		-0.0711564	0.111842		-0.0600866	0.111842		-0.0987315	0.0951848		-0.0841396	0.0951848		166.016	0.0104745	0.00201181	20
																	166.992	3.50206e-05	1.28397e-05	4		3.79825e-05	1.52879e-05	4		2.5321e-05	4.4937e-06	4		2.95063e-05	6.20854e-06	4		-0.0701089	0.1125		-0.0600347	0.1125		-0.0984823	0.0957447		-0.0836545	0.0957447		166.992	0.0114699	0.00245441	20
																	167.969	3.54386e-05	1.35867e-05	4		3.85955e-05	1.67412e-05	4		2.39866e-05	3.65891e-06	4		2.99743e-05	5.73076e-06	4		-0.0699252	0.113158		-0.0599806	0.113158		-0.0982285	0.0963046		-0.0830925	0.0963046		167.969	0.0075161	0.00200508	20
																	168.945	3.55965e-05	1.36374e-05	4		3.84929e-05	1.72667e-05	4		2.58448e-05	5.22854e-06	4		2.63922e-05	5.2189e-06	4		-0.0698114	0.113816		-0.059932	0.113816		-0.0979437	0.0968645		-0.0829895	0.0968645		168.945	0.0059354	0.0019516	20
																	169.922	3.63449e-05	1.44893e-05	4		4.0579e-05	1.8206e-05	4		2.47969e-05	5.64306e-06	4		2.79404e-05	6.09374e-06	4		-0.0695864	0.114474		-0.0599023	0.114474		-0.0975546	0.0974244		-0.0827424	0.0974244		169.922	0.0086018	0.00160975	20
																	170.898	3.43767e-05	1.34693e-05	4		3.87525e-05	1.66475e-05	4		2.35306e-05	5.06955e-06	4		3.14916e-05	8.58551e-06	4		-0.0693832	0.115132		-0.0595535	0.115132		-0.0972432	0.0979843		-0.0824629	0.0979843		170.898	0.00775725	0.00149581	20
																	171.875	3.48472e-05	1.38366e-05	4		3.95747e-05	1.96047e-05	4		2.47504e-05	4.92125e-06	4		3.0032e-05	8.41662e-06	4		-0.069031	0.115789		-0.058491	0.115789		-0.0970194	0.0985442		-0.0823656	0.0985442		171.875	0.00845105	0.00132177	20
																	172.852	3.79261e-05	1.38033e-05	4		4.04709e-05	2.07203e-05	4		2.58056e-05	4.48872e-06	4		2.61877e-05	5.72551e-06	4		-0.0685689	0.116447		-0.0582623	0.116447		-0.0958733	0.0991041		-0.0821868	0.0991041		172.852	0.00916625	0.00192038	20
																	173.828	3.49892e-05	1.38745e-05	4		3.75748e-05	1.79668e-05	4		2.44038e-05	4.5895e-06	4		2.90109e-05	6.37854e-06	4		-0.0684086	0.117105		-0.0578218	0.117105		-0.095401	0.0996641		-0.0820796	0.0996641		173.828	0.00837251	0.00173995	20
																	174.805	3.60756e-05	1.56912e-05	4		3.47453e-05	1.57694e-05	4		2.62355e-05	5.27286e-06	4		3.04217e-05	7.86369e-06	4		-0.0679949	0.117763		-0.0577805	0.117763		-0.0952787	0.100224		-0.0816961	0.100224		174.805	0.0090649	0.00244835	20
																	175.781	3.44436e-05	1.44118e-05	4		3.54697e-05	1.70103e-05	4		2.60729e-05	5.54163e-06	4		2.84546e-05	8.23885e-06	4		-0.0674849	0.118421		-0.0574645	0.118421		-0.0935487	0.100784		-0.0813632	0.100784		175.781	0.00656225	0.00164495	20
																	176.758	3.32519e-05	1.46099e-05	4		3.51898e-05	1.75643e-05	4		2.58072e-05	5.52823e-06	4		2.68295e-05	6.81043e-06	4		-0.0673014	0.119079		-0.057193	0.119079		-0.0930417	0.101344		-0.0803486	0.101344		176.758	0.0081144	0.00231886	20
																	177.734	3.26428e-05	1.2939e-05	4		3.30488e-05	1.6467e-05	4		2.54003e-05	6.11202e-06	4		2.71312e-05	8.3059e-06	4		-0.0671897	0.119737		-0.0571542	0.119737		-0.0925811	0.101904		-0.0802504	0.101904		177.734	0.0103683	0.00161259	20
																	178.711	3.14402e-05	1.33499e-05	4		3.14464e-05	1.44637e-05	4		2.71691e-05	6.38714e-06	4		2.55337e-05	6.28292e-06	4		-0.0671171	0.120395		-0.0570067	0.120395		-0.0917944	0.102464		-0.0795685	0.102464		178.711	0.01015	0.00247797	20
																	179.688	3.06236e-05	1.3499e-05	4		3.04336e-05	1.23716e-05	4		2.6923e-05	6.33839e-06	4		2.68518e-05	6.64725e-06	4		-0.0670819	0.121053		-0.0569923	0.121053		-0.0916524	0.103024		-0.0793805	0.103024		179.688	0.0075195	0.00164293	20
																	180.664	3.09288e-05	1.23429e-05	4		3.30365e-05	1.41258e-05	4		2.64927e-05	6.12598e-06	4		2.75435e-05	8.36618e-06	4		-0.0670428	0.121711		-0.0567746	0.121711		-0.0915917	0.103583		-0.0789302	0.103583		180.664	0.0061542	0.00129951	20
																	181.641	2.92904e-05	1.12426e-05	4		3.27638e-05	1.49485e-05	4		2.29896e-05	4.43138e-06	4		3.23246e-05	1.09702e-05	4		-0.0666357	0.122368		-0.0567529	0.122368		-0.0906381	0.104143		-0.0788654	0.104143		181.641	0.00643131	0.00141832	20
																	182.617	2.92922e-05	1.19049e-05	4		3.12547e-05	1.47928e-05	4		2.0002e-05	4.05752e-06	4		2.7323e-05	8.24823e-06	4		-0.0665042	0.123026		-0.0567178	0.123026		-0.090631	0.104703		-0.0786598	0.104703		182.617	0.00448086	0.00117689	20
																	183.594	2.90202e-05	1.2307e-05	4		3.26102e-05	1.68793e-05	4		2.11489e-05	4.37506e-06	4		2.38403e-05	5.89086e-06	4		-0.0663762	0.123684		-0.0566109	0.123684		-0.0906149	0.105263		-0.0783561	0.105263		183.594	0.00777635	0.00206219	20
																	184.57	2.78479e-05	1.16142e-05	4		3.01955e-05	1.5224e-05	4		2.54163e-05	6.76215e-06	4		2.71546e-05	6.92922e-06	4		-0.0662583	0.124342		-0.0565236	0.124342		-0.0905039	0.105823		-0.0782281	0.105823		184.57	0.00786186	0.00210356	20
																	185.547	2.70368e-05	1.06131e-05	4		2.98102e-05	1.52894e-05	4		2.2228e-05	6.01619e-06	4		2.64971e-05	7.00429e-06	4		-0.0654523	0.125		-0.0563425	0.125		-0.0896701	0.106383		-0.0781296	0.106383		185.547	0.00696939	0.00125247	20
																	186.523	2.65855e-05	1.05779e-05	4		3.03609e-05	1.45642e-05	4		1.97755e-05	5.17709e-06	4		2.64873e-05	8.30677e-06	4		-0.0654257	0.125658		-0.0559668	0.125658		-0.0895288	0.106943		-0.0781216	0.106943		186.523	0.0101986	0.00172029	20
																	187.5	2.59943e-05	1.07608e-05	4		2.89707e-05	1.3486e-05	4		2.17166e-05	6.08509e-06	4		2.75013e-05	8.81622e-06	4		-0.0653722	0.126316		-0.0558167	0.126316		-0.0893502	0.107503		-0.0780891	0.107503		187.5	0.00597745	0.00121336	20
																	188.477	2.46064e-05	9.88452e-06	4		2.7847e-05	1.34731e-05	4		2.20627e-05	5.03634e-06	4		2.3955e-05	6.42704e-06	4		-0.0653616	0.126974		-0.0556625	0.126974		-0.0890875	0.108063		-0.0780192	0.108063		188.477	0.00669935	0.00151321	20
																	189.453	2.47926e-05	1.02895e-05	4		2.74199e-05	1.31502e-05	4		2.15845e-05	4.4475e-06	4		2.07686e-05	4.53877e-06	4		-0.0652097	0.127632		-0.0556005	0.127632		-0.089059	0.108623		-0.0779904	0.108623		189.453	0.0077278	0.00155533	20
																	190.43	2.49148e-05	1.05111e-05	4		2.74068e-05	1.32624e-05	4		2.11065e-05	4.70595e-06	4		2.36626e-05	5.2501e-06	4		-0.0651754	0.128289		-0.0551398	0.128289		-0.0888372	0.109183		-0.0777086	0.109183		190.43	0.00791395	0.0020429	20
																	191.406	2.49047e-05	1.02232e-05	4		2.85343e-05	1.47494e-05	4		1.90663e-05	4.19794e-06	4		2.81431e-05	9.20534e-06	4		-0.0650552	0.128947		-0.0551362	0.128947		-0.0887806	0.109742		-0.0772592	0.109742		191.406	0.00770785	0.00192033	20
																	192.383	2.31254e-05	9.43519e-06	4		2.70968e-05	1.35493e-05	4		1.71324e-05	4.05802e-06	4		2.81185e-05	1.09006e-05	4		-0.0649691	0.129605		-0.0550271	0.129605		-0.0880961	0.110302		-0.0769519	0.110302		192.383	0.00856402	0.00179793	20
																	193.359	2.44676e-05	1.14177e-05	4		2.71838e-05	1.35988e-05	4		1.96175e-05	4.95674e-06	4		2.546e-05	8.68465e-06	4		-0.0646672	0.130263		-0.05501	0.130263		-0.0880121	0.110862		-0.0762377	0.110862		193.359	0.0086243	0.00221888	20
																	194.336	2.31603e-05	1.02155e-05	4		2.99492e-05	1.55953e-05	4		1.79057e-05	4.17199e-06	4		2.31651e-05	6.90554e-06	4		-0.064556	0.130921		-0.0548767	0.130921		-0.08783	0.111422		-0.0761084	0.111422		194.336	0.0107443	0.00187031	20
																	195.312	2.18683e-05	9.02195e-06	4		2.77784e-05	1.3961e-05	4		1.64807e-05	3.45061e-06	4		2.30852e-05	7.38418e-06	4		-0.0641995	0.131579		-0.0548324	0.131579		-0.0874111	0.111982		-0.0760983	0.111982		195.312	0.0110149	0.00272227	20
																	196.289	2.19384e-05	1.00395e-05	4		2.45947e-05	1.22135e-05	4		1.56782e-05	3.26302e-06	4		2.23387e-05	7.45554e-06	4		-0.0638213	0.132237		-0.0547558	0.132237		-0.087273	0.112542		-0.0757048	0.112542		196.289	0.0084535	0.00178761	20
																	197.266	2.16757e-05	1.0008e-05	4		2.40749e-05	1.12656e-05	4		1.64599e-05	3.63874e-06	4		2.26281e-05	9.66728e-06	4		-0.0637154	0.132895		-0.0545809	0.132895		-0.0872304	0.113102		-0.0754969	0.113102		197.266	0.0080197	0.00168696	20
																	198.242	2.14146e-05	9.1875e-06	4		2.30192e-05	1.01155e-05	4		1.88114e-05	4.28254e-06	4		2.24969e-05	1.07194e-05	4		-0.0627558	0.133553		-0.0544394	0.133553		-0.0870742	0.113662		-0.0753439	0.113662		198.242	0.00707995	0.00186316	20
																	199.219	2.3111e-05	1.04022e-05	4		2.27524e-05	1.01913e-05	4		1.65896e-05	3.31937e-06	4		2.1085e-05	8.86716e-06	4		-0.0625519	0.134211		-0.0542639	0.134211		-0.0865197	0.114222		-0.0752722	0.114222		199.219	0.00916045	0.00184673	20
																	200.195	2.19174e-05	1.07245e-05	4		2.29657e-05	1.13419e-05	4		1.49994e-05	2.64071e-06	4		2.41881e-05	9.58536e-06	4		-0.062218	0.134868		-0.0541392	0.134868		-0.0858847	0.114782		-0.0751264	0.114782		200.195	0.00580366	0.00121211	20
																	201.172	2.00397e-05	9.3061e-06	4		2.16088e-05	1.07498e-05	4		1.51769e-05	2.9427e-06	4		2.1491e-05	7.99489e-06	4		-0.0621871	0.135526		-0.054083	0.135526		-0.0853666	0.115342		-0.0748539	0.115342		201.172	0.0061225	0.00120036	20
																	202.148	1.89799e-05	7.69442e-06	4		2.10543e-05	1.00895e-05	4		1.73163e-05	3.62029e-06	4		2.07009e-05	7.64162e-06	4		-0.0618436	0.136184		-0.0539802	0.136184		-0.0847877	0.115901		-0.0748508	0.115901		202.148	0.00533745	0.00123827	20
																	203.125	1.85522e-05	7.24701e-06	4		2.18478e-05	1.08634e-05	4		1.61441e-05	3.62604e-06	4		1.92679e-05	6.67179e-06	4		-0.0618241	0.136842		-0.0537325	0.136842		-0.0840707	0.116461		-0.0745638	0.116461		203.125	0.00731815	0.00114298	20
																	204.102	1.86193e-05	7.37502e-06	4		2.20472e-05	1.07884e-05	4		1.58103e-05	3.4945e-06	4		1.76999e-05	5.4562e-06	4		-0.0614574	0.1375		-0.053589	0.1375		-0.084035	0.117021		-0.0745607	0.117021		204.102	0.0098948	0.0019944	20
																	205.078	1.93401e-05	8.12053e-06	4		2.0303e-05	9.01905e-06	4		1.79517e-05	4.67254e-06	4		1.86423e-05	6.48459e-06	4		-0.0607284	0.138158		-0.0535284	0.138158		-0.0838866	0.117581		-0.0744289	0.117581		205.078	0.0109023	0.00272549	20
																	206.055	1.88093e-05	8.20771e-06	4		2.0166e-05	9.26186e-06	4		1.60722e-05	4.10054e-06	4		1.55413e-05	3.99163e-06	4		-0.0606409	0.138816		-0.05297	0.138816		-0.0838701	0.118141		-0.0743958	0.118141		206.055	0.0080122	0.0015603	20
																	207.031	1.7775e-05	8.22567e-06	4		1.87643e-05	8.87354e-06	4		1.52776e-05	3.8705e-06	4		1.59014e-05	5.00642e-06	4		-0.060553	0.139474		-0.0528834	0.139474		-0.0837008	0.118701		-0.0741882	0.118701		207.031	0.00708101	0.00164161	20
																	208.008	1.7536e-05	7.73374e-06	4		1.8185e-05	8.60291e-06	4		1.46825e-05	3.31621e-06	4		2.1057e-05	8.68848e-06	4		-0.0600462	0.140132		-0.0526787	0.140132		-0.0834479	0.119261		-0.0740652	0.119261		208.008	0.00657333	0.00155086	20
																	208.984	1.67731e-05	6.4787e-06	4		2.00809e-05	9.84435e-06	4		1.59477e-05	4.07918e-06	4		1.9016e-05	6.68081e-06	4		-0.0598589	0.140789		-0.0526485	0.140789		-0.0823728	0.119821		-0.0738145	0.119821		208.984	0.00628035	0.00127789	20
																	209.961	1.64047e-05	6.55954e-06	4		2.04711e-05	1.06519e-05	4		1.69289e-05	4.72934e-06	4		1.80594e-05	6.01695e-06	4		-0.059675	0.141447		-0.0522134	0.141447		-0.0821232	0.120381		-0.0724054	0.120381		209.961	0.0113709	0.00233067	20
																	210.938	1.67616e-05	7.15292e-06	4		1.92032e-05	9.94838e-06	4		1.64888e-05	4.68022e-06	4		1.75e-05	4.87855e-06	4		-0.0592478	0.142105		-0.0515494	0.142105		-0.0821178	0.120941		-0.0722402	0.120941		210.938	0.00941175	0.00236835	20
																	211.914	1.62884e-05	6.80912e-06	4		1.81508e-05	8.33502e-06	4		1.59332e-05	4.08424e-06	4		1.88408e-05	6.44084e-06	4		-0.0590945	0.142763		-0.0505545	0.142763		-0.0818969	0.121501		-0.0720505	0.121501		211.914	0.0113228	0.00244803	20
																	212.891	1.58483e-05	6.34341e-06	4		1.89268e-05	9.00914e-06	4		1.45282e-05	3.60491e-06	4		1.83583e-05	7.25774e-06	4		-0.0590726	0.143421		-0.0504599	0.143421		-0.0818841	0.12206		-0.0715705	0.12206		212.891	0.00831475	0.00178542	20
																	213.867	1.70482e-05	7.50307e-06	4		1.75874e-05	8.41901e-06	4		1.27895e-05	2.75603e-06	4		1.60316e-05	5.0223e-06	4		-0.0590483	0.144079		-0.050362	0.144079		-0.0818645	0.12262		-0.0714371	0.12262		213.867	0.009042	0.00177722	20
																	214.844	1.66793e-05	7.9156e-06	4		1.70514e-05	8.13187e-06	4		1.36524e-05	3.06459e-06	4		1.74945e-05	5.07041e-06	4		-0.0585834	0.144737		-0.0503313	0.144737		-0.0817973	0.12318		-0.0714367	0.12318		214.844	0.0071807	0.00170501	20
																	215.82	1.61159e-05	7.52923e-06	4		1.77502e-05	8.56234e-06	4		1.40628e-05	3.68166e-06	4		1.70889e-05	5.59792e-06	4		-0.0581897	0.145395		-0.0500394	0.145395		-0.0815522	0.12374		-0.0712344	0.12374		215.82	0.0093614	0.00163857	20
																	216.797	1.67944e-05	7.66268e-06	4		1.71311e-05	8.01524e-06	4		1.50724e-05	3.97134e-06	4		1.87531e-05	6.48408e-06	4		-0.0580636	0.146053		-0.0496467	0.146053		-0.0814872	0.1243		-0.0710856	0.1243		216.797	0.00876325	0.00187426	20
																	217.773	1.55316e-05	6.60587e-06	4		1.69348e-05	7.26074e-06	4		1.60114e-05	4.15767e-06	4		2.07255e-05	8.00658e-06	4		-0.0580444	0.146711		-0.0492254	0.146711		-0.0810548	0.12486		-0.0709846	0.12486		217.773	0.0059333	0.001288	20
																	218.75	1.46931e-05	5.61795e-06	4		1.84689e-05	8.9787e-06	4		1.53223e-05	4.42209e-06	4		2.18608e-05	8.57209e-06	4		-0.0579733	0.147368		-0.0489568	0.147368		-0.0810264	0.12542		-0.0707936	0.12542		218.75	0.00733855	0.00111133	20
																	219.727	1.57444e-05	6.60805e-06	4		1.7279e-05	8.23975e-06	4		1.50901e-05	3.98628e-06	4		2.13246e-05	8.88938e-06	4		-0.0578546	0.148026		-0.0489198	0.148026		-0.0808803	0.12598		-0.0707799	0.12598		219.727	0.0120275	0.00281443	20
																	220.703	1.56829e-05	6.38562e-06	4		1.70378e-05	8.5148e-06	4		1.57475e-05	3.72568e-06	4		2.02873e-05	8.76853e-06	4		-0.0578014	0.148684		-0.0487615	0.148684		-0.0806859	0.12654		-0.0706505	0.12654		220.703	0.0106922	0.00405051	20
																	221.68	1.57269e-05	6.46677e-06	4		1.7243e-05	8.7261e-06	4		1.68368e-05	4.51496e-06	4		2.03581e-05	8.32494e-06	4		-0.057702	0.149342		-0.0487088	0.149342		-0.0800139	0.1271		-0.0705773	0.1271		221.68	0.008207	0.0020839	20
																	222.656	1.40346e-05	6.04647e-06	4		1.70971e-05	8.20931e-06	4		1.51055e-05	3.79165e-06	4		2.06346e-05	8.2512e-06	4		-0.0575737	0.15		-0.0486551	0.15		-0.0796597	0.12766		-0.0705554	0.12766		222.656	0.00886355	0.00186929	20
																	223.633	1.44182e-05	6.41244e-06	4		1.58883e-05	6.54553e-06	4		1.71682e-05	4.92035e-06	4		1.96535e-05	7.95382e-06	4		-0.0567852	0.150658		-0.0486139	0.150658		-0.0796092	0.128219		-0.0704523	0.128219		223.633	0.0064891	0.00152547	20
																	224.609	1.52139e-05	6.80646e-06	4		1.5728e-05	6.87977e-06	4		1.62943e-05	4.69316e-06	4		1.98012e-05	7.5376e-06	4		-0.0564411	0.151316		-0.0485068	0.151316		-0.0795778	0.128779		-0.0704394	0.128779		224.609	0.00867103	0.00179516	20
																	225.586	1.55396e-05	7.16089e-06	4		1.66717e-05	7.88439e-06	4		1.45272e-05	3.93374e-06	4		2.11626e-05	7.72928e-06	4		-0.0561681	0.151974		-0.048409	0.151974		-0.0793876	0.129339		-0.0699126	0.129339		225.586	0.0105797	0.00249546	20
																	226.562	1.65973e-05	7.69691e-06	4		1.7382e-05	8.30184e-06	4		1.58622e-05	4.77894e-06	4		2.13561e-05	8.02788e-06	4		-0.0552569	0.152632		-0.0483964	0.152632		-0.0790716	0.129899		-0.0698072	0.129899		226.562	0.0118359	0.00252084	20
																	227.539	1.67927e-05	8.1249e-06	4		1.70397e-05	7.94496e-06	4		1.76285e-05	5.7953e-06	4		2.03488e-05	8.40811e-06	4		-0.0550384	0.153289		-0.0483575	0.153289		-0.0789361	0.130459		-0.069593	0.130459		227.539	0.0113334	0.00215768	20
																	228.516	1.52597e-05	7.32893e-06	4		1.73069e-05	8.62185e-06	4		1.70023e-05	5.06802e-06	4		2.04673e-05	8.10146e-06	4		-0.0549848	0.153947		-0.0483188	0.153947		-0.0787535	0.131019		-0.0695838	0.131019		228.516	0.011319	0.00251098	20
																	229.492	1.72268e-05	8.98057e-06	4		1.5936e-05	7.57e-06	4		1.9268e-05	6.75072e-06	4		2.39067e-05	1.02242e-05	4		-0.0546908	0.154605		-0.0482956	0.154605		-0.078597	0.131579		-0.069389	0.131579		229.492	0.0081596	0.00163322	20
																	230.469	1.66053e-05	8.54093e-06	4		1.54301e-05	7.16555e-06	4		2.04087e-05	7.67756e-06	4		2.19557e-05	9.23355e-06	4		-0.0545637	0.155263		-0.0479713	0.155263		-0.0785917	0.132139		-0.0691709	0.132139		230.469	0.0112993	0.00249183	20
																	231.445	1.62161e-05	7.69796e-06	4		1.56506e-05	7.19637e-06	4		1.89844e-05	6.17954e-06	4		2.35979e-05	1.07229e-05	4		-0.0545294	0.155921		-0.0478978	0.155921		-0.0784592	0.132699		-0.0689857	0.132699		231.445	0.0098057	0.00264869	20
																	232.422	1.66799e-05	8.19831e-06	4		1.62625e-05	7.65501e-06	4		2.03685e-05	6.35428e-06	4		2.71549e-05	1.21873e-05	4		-0.0542632	0.156579		-0.0478711	0.156579		-0.0782456	0.133259		-0.0687431	0.133259		232.422	0.00920935	0.0013415	20
																	233.398	1.62984e-05	7.84202e-06	4		1.79654e-05	8.95769e-06	4		2.14219e-05	7.1406e-06	4		2.47226e-05	1.03001e-05	4		-0.0536685	0.157237		-0.047454	0.157237		-0.077898	0.133819		-0.0679637	0.133819		233.398	0.00810205	0.00159511	20
																	234.375	1.56485e-05	7.14922e-06	4		1.77636e-05	8.28385e-06	4		2.06038e-05	6.8889e-06	4		2.55462e-05	1.10525e-05	4		-0.0536563	0.157895		-0.0473796	0.157895		-0.0778193	0.134378		-0.0673351	0.134378		234.375	0.0114358	0.00164042	20
																	235.352	1.52547e-05	6.40326e-06	4		1.59078e-05	6.91435e-06	4		2.04847e-05	6.66879e-06	4		2.35014e-05	9.33017e-06	4		-0.0536124	0.158553		-0.0463294	0.158553		-0.0775187	0.134938		-0.0671984	0.134938		235.352	0.0113799	0.00209255	20
																	236.328	1.59969e-05	7.6056e-06	4		1.6649e-05	8.17177e-06	4		1.91514e-05	5.68099e-06	4		2.2023e-05	7.15676e-06	4		-0.0535874	0.159211		-0.0462715	0.159211		-0.0773065	0.135498		-0.0668164	0.135498		236.328	0.00952071	0.00218697	20
																	237.305	1.64348e-05	8.21993e-06	4		1.76152e-05	8.69115e-06	4		1.90828e-05	5.55955e-06	4		2.08842e-05	6.56939e-06	4		-0.052656	0.159868		-0.0459858	0.159868		-0.0769846	0.136058		-0.0667654	0.136058		237.305	0.0086577	0.00206978	20
																	238.281	1.58793e-05	7.23257e-06	4		1.71822e-05	8.46562e-06	4		2.1306e-05	6.45849e-06	4		1.95365e-05	5.89027e-06	4		-0.0526258	0.160526		-0.0459082	0.160526		-0.0768802	0.136618		-0.0667016	0.136618		238.281	0.00979085	0.00178983	20
																	239.258	1.64535e-05	7.20781e-06	4		1.78566e-05	9.55935e-06	4		2.29111e-05	7.88746e-06	4		2.05475e-05	6.71312e-06	4		-0.0520948	0.161184		-0.0454275	0.161184		-0.0768182	0.137178		-0.0666898	0.137178		239.258	0.00961775	0.00192236	20
																	240.234	1.70957e-05	8.20065e-06	4		1.92574e-05	1.04951e-05	4		2.21883e-05	7.50942e-06	4		2.42438e-05	9.5725e-06	4		-0.0518998	0.161842		-0.0451226	0.161842		-0.0764941	0.137738		-0.0660678	0.137738		240.234	0.00759225	0.00126569	20
																	241.211	1.65041e-05	8.1169e-06	4		1.78966e-05	8.23771e-06	4		1.99636e-05	5.56489e-06	4		2.26612e-05	8.95394e-06	4		-0.0518701	0.1625		-0.0451027	0.1625		-0.0763959	0.138298		-0.0660486	0.138298		241.211	0.00688117	0.00136627	20
																	242.188	1.558e-05	7.22387e-06	4		1.69536e-05	7.50928e-06	4		2.0398e-05	5.7054e-06	4		2.20895e-05	7.65217e-06	4		-0.0517283	0.163158		-0.0448975	0.163158		-0.0762332	0.138858		-0.0659447	0.138858		242.188	0.0082812	0.00184421	20
																	243.164	1.51469e-05	6.47749e-06	4		1.79897e-05	9.13125e-06	4		2.0184e-05	6.02509e-06	4		2.56758e-05	8.95172e-06	4		-0.0516812	0.163816		-0.044851	0.163816		-0.0762176	0.139418		-0.0659158	0.139418		243.164	0.00825811	0.00183557	20
																	244.141	1.48449e-05	6.61059e-06	4		1.84802e-05	9.44335e-06	4		2.20433e-05	7.80006e-06	4		2.9124e-05	1.19606e-05	4		-0.0516531	0.164474		-0.0448259	0.164474		-0.0761866	0.139978		-0.0659026	0.139978		244.141	0.00565016	0.00148132	20
																	245.117	1.50287e-05	7.03603e-06	4		1.88194e-05	9.52593e-06	4		2.06431e-05	6.77183e-06	4		2.59392e-05	9.96222e-06	4		-0.0515585	0.165132		-0.0446687	0.165132		-0.075996	0.140538		-0.0654206	0.140538		245.117	0.00873815	0.00196803	20
																	246.094	1.48435e-05	6.78848e-06	4		1.7417e-05	8.49151e-06	4		1.97212e-05	5.76994e-06	4		2.90391e-05	1.15336e-05	4		-0.0515367	0.165789		-0.0445736	0.165789		-0.0752006	0.141097		-0.0653522	0.141097		246.094	0.0298376	0.00651668	20
																	247.07	1.41343e-05	5.96397e-06	4		1.69022e-05	7.99922e-06	4		2.03495e-05	5.70728e-06	4		2.6204e-05	1.04779e-05	4		-0.0514575	0.166447		-0.0443101	0.166447		-0.0749238	0.141657		-0.0652614	0.141657		247.07	0.0167665	0.00295573	20
																	248.047	1.43871e-05	5.92544e-06	4		1.74497e-05	7.92194e-06	4		1.95548e-05	5.31822e-06	4		2.41678e-05	9.07347e-06	4		-0.0513616	0.167105		-0.0442804	0.167105		-0.0746111	0.142217		-0.0651403	0.142217		248.047	0.00947115	0.00217745	20
																	249.023	2.42851e-05	7.36609e-06	4		2.73927e-05	1.0689e-05	4		2.76496e-05	6.34158e-06	4		3.67474e-05	1.19084e-05	4		-0.0513077	0.167763		-0.0441343	0.167763		-0.0737899	0.142777		-0.0650235	0.142777		249.023	0.0174942	0.00412308	20
																																		-0.0512884	0.168421		-0.0438511	0.168421		-0.0736083	0.143337		-0.0649925	0.143337
																																		-0.0511973	0.169079		-0.0436313	0.169079		-0.0735239	0.143897		-0.0649862	0.143897
																																		-0.0511959	0.169737		-0.0434359	0.169737		-0.0734336	0.144457		-0.0648057	0.144457
																																		-0.0511143	0.170395		-0.0433581	0.170395		-0.073358	0.145017		-0.0644425	0.145017
																																		-0.0509988	0.171053		-0.0431999	0.171053		-0.0732873	0.145577		-0.0641726	0.145577
																																		-0.0509296	0.171711		-0.0431815	0.171711		-0.0728559	0.146137		-0.0641135	0.146137
																																		-0.0507629	0.172368		-0.0428856	0.172368		-0.0727782	0.146697		-0.0640137	0.146697
																																		-0.0506139	0.173026		-0.0426881	0.173026		-0.0725788	0.147256		-0.0640033	0.147256
																																		-0.050561	0.173684		-0.0426337	0.173684		-0.0725348	0.147816		-0.0638583	0.147816
																																		-0.0500999	0.174342		-0.042542	0.174342		-0.0721838	0.148376		-0.0634511	0.148376
																																		-0.0500753	0.175		-0.0424466	0.175		-0.0721484	0.148936		-0.0632533	0.148936
																																		-0.0499841	0.175658		-0.0423331	0.175658		-0.0719103	0.149496		-0.0630295	0.149496
																																		-0.049978	0.176316		-0.042331	0.176316		-0.0718522	0.150056		-0.0629724	0.150056
																																		-0.0499664	0.176974		-0.0420229	0.176974		-0.0718317	0.150616		-0.0625981	0.150616
																																		-0.0499115	0.177632		-0.041971	0.177632		-0.0715575	0.151176		-0.0622981	0.151176
																																		-0.0498678	0.178289		-0.0419113	0.178289		-0.0710662	0.151736		-0.0621106	0.151736
																																		-0.0496666	0.178947		-0.0418871	0.178947		-0.0709834	0.152296		-0.0620776	0.152296
																																		-0.0492822	0.179605		-0.0417567	0.179605		-0.070601	0.152856		-0.0618224	0.152856
																																		-0.0488074	0.180263		-0.0415631	0.180263		-0.0704683	0.153415		-0.0617188	0.153415
																																		-0.0487676	0.180921		-0.0415483	0.180921		-0.0701768	0.153975		-0.0614994	0.153975
																																		-0.0482926	0.181579		-0.0413936	0.181579		-0.0698885	0.154535		-0.06138	0.154535
																																		-0.0479879	0.182237		-0.0413756	0.182237		-0.0691967	0.155095		-0.0608215	0.155095
																																		-0.0479439	0.182895		-0.0409591	0.182895		-0.0689996	0.155655		-0.0607165	0.155655
																																		-0.0479186	0.183553		-0.0409373	0.183553		-0.0688914	0.156215		-0.0606247	0.156215
																																		-0.0477393	0.184211		-0.0408052	0.184211		-0.0684515	0.156775		-0.0603045	0.156775
																																		-0.0472396	0.184868		-0.0407906	0.184868		-0.0683304	0.157335		-0.0602354	0.157335
																																		-0.0469227	0.185526		-0.040698	0.185526		-0.0682371	0.157895		-0.0600964	0.157895
																																		-0.0467685	0.186184		-0.040617	0.186184		-0.0677234	0.158455		-0.0600102	0.158455
																																		-0.0467268	0.186842		-0.0403376	0.186842		-0.0676824	0.159015		-0.0599641	0.159015
																																		-0.0465529	0.1875		-0.0402842	0.1875		-0.06746	0.159574		-0.0598094	0.159574
																																		-0.0464979	0.188158		-0.0399112	0.188158		-0.0674321	0.160134		-0.0595714	0.160134
																																		-0.0464518	0.188816		-0.0398054	0.188816		-0.0674129	0.160694		-0.0595255	0.160694
																																		-0.0463082	0.189474		-0.0397275	0.189474		-0.0671363	0.161254		-0.0595071	0.161254
																																		-0.0462865	0.190132		-0.039601	0.190132		-0.0669509	0.161814		-0.0590972	0.161814
																																		-0.0457271	0.190789		-0.0395675	0.190789		-0.0663258	0.162374		-0.0589777	0.162374
																																		-0.0451592	0.191447		-0.0393957	0.191447		-0.0662346	0.162934		-0.058625	0.162934
																																		-0.0448695	0.192105		-0.0393647	0.192105		-0.0660701	0.163494		-0.0584749	0.163494
																																		-0.0447652	0.192763		-0.0390875	0.192763		-0.0657686	0.164054		-0.0583714	0.164054
																																		-0.0447251	0.193421		-0.0387752	0.193421		-0.0657255	0.164614		-0.0583619	0.164614
																																		-0.0446912	0.194079		-0.0387469	0.194079		-0.0654091	0.165174		-0.0575994	0.165174
																																		-0.0446135	0.194737		-0.0386524	0.194737		-0.065074	0.165733		-0.0571298	0.165733
																																		-0.0444533	0.195395		-0.0385582	0.195395		-0.0649369	0.166293		-0.0571096	0.166293
																																		-0.0441262	0.196053		-0.0385297	0.196053		-0.06485	0.166853		-0.0568922	0.166853
																																		-0.0437682	0.196711		-0.0384728	0.196711		-0.0647879	0.167413		-0.056819	0.167413
																																		-0.0437271	0.197368		-0.0384472	0.197368		-0.0647343	0.167973		-0.056416	0.167973
																																		-0.0436575	0.198026		-0.0383152	0.198026		-0.0646407	0.168533		-0.0559946	0.168533
																																		-0.0435384	0.198684		-0.0380486	0.198684		-0.0641243	0.169093		-0.0559694	0.169093
																																		-0.0433005	0.199342		-0.0379984	0.199342		-0.0640603	0.169653		-0.0557628	0.169653
																																		-0.0431096	0.2		-0.0379839	0.2		-0.0640125	0.170213		-0.0556414	0.170213
																																		-0.0430843	0.200658		-0.0379502	0.200658		-0.0639502	0.170773		-0.0555374	0.170773
																																		-0.0429403	0.201316		-0.0376833	0.201316		-0.0638003	0.171333		-0.0555285	0.171333
																																		-0.0427851	0.201974		-0.0367865	0.201974		-0.0636673	0.171892		-0.0554462	0.171892
																																		-0.0427739	0.202632		-0.0366658	0.202632		-0.0636223	0.172452		-0.0550666	0.172452
																																		-0.0424948	0.203289		-0.0364715	0.203289		-0.063426	0.173012		-0.0550621	0.173012
																																		-0.0422555	0.203947		-0.0364304	0.203947		-0.0634167	0.173572		-0.0550437	0.173572
																																		-0.0422161	0.204605		-0.0362253	0.204605		-0.0633119	0.174132		-0.0546382	0.174132
																																		-0.0420083	0.205263		-0.0362063	0.205263		-0.0632348	0.174692		-0.0546381	0.174692
																																		-0.041954	0.205921		-0.0360127	0.205921		-0.0631719	0.175252		-0.0543295	0.175252
																																		-0.0418969	0.206579		-0.0357147	0.206579		-0.0629184	0.175812		-0.0541694	0.175812
																																		-0.0416767	0.207237		-0.0356435	0.207237		-0.0628775	0.176372		-0.05416	0.176372
																																		-0.0414135	0.207895		-0.035397	0.207895		-0.0628476	0.176932		-0.0541219	0.176932
																																		-0.0413643	0.208553		-0.0350161	0.208553		-0.0626389	0.177492		-0.0538944	0.177492
																																		-0.0412906	0.209211		-0.0349922	0.209211		-0.0626291	0.178052		-0.053806	0.178052
																																		-0.0412815	0.209868		-0.0349822	0.209868		-0.0626245	0.178611		-0.0537656	0.178611
																																		-0.0412208	0.210526		-0.0349596	0.210526		-0.0623898	0.179171		-0.0536537	0.179171
																																		-0.0411566	0.211184		-0.0349273	0.211184		-0.0621998	0.179731		-0.053609	0.179731
																																		-0.0410707	0.211842		-0.0348763	0.211842		-0.0621698	0.180291		-0.0534956	0.180291
																																		-0.0410059	0.2125		-0.034854	0.2125		-0.06201	0.180851		-0.0533487	0.180851
																																		-0.0409626	0.213158		-0.0346905	0.213158		-0.0617503	0.181411		-0.0533025	0.181411
																																		-0.0407346	0.213816		-0.0346264	0.213816		-0.0614229	0.181971		-0.0532798	0.181971
																																		-0.0406516	0.214474		-0.0343404	0.214474		-0.0612467	0.182531		-0.0532573	0.182531
																																		-0.0405684	0.215132		-0.0341708	0.215132		-0.0611399	0.183091		-0.0532261	0.183091
																																		-0.0402106	0.215789		-0.033885	0.215789		-0.061058	0.183651		-0.0531855	0.183651
																																		-0.0401525	0.216447		-0.0337915	0.216447		-0.0609928	0.184211		-0.0530955	0.184211
																																		-0.0401488	0.217105		-0.0337845	0.217105		-0.0608212	0.18477		-0.0530482	0.18477
																																		-0.0400691	0.217763		-0.0336829	0.217763		-0.0606672	0.18533		-0.053038	0.18533
																																		-0.0399574	0.218421		-0.0334796	0.218421		-0.0604694	0.18589		-0.0529471	0.18589
																																		-0.0398534	0.219079		-0.0333999	0.219079		-0.0603597	0.18645		-0.0528046	0.18645
																																		-0.0396459	0.219737		-0.0332476	0.219737		-0.0602145	0.18701		-0.0525904	0.18701
																																		-0.0395097	0.220395		-0.0331189	0.220395		-0.0598295	0.18757		-0.0525631	0.18757
																																		-0.0394923	0.221053		-0.0330462	0.221053		-0.0598088	0.18813		-0.0524852	0.18813
																																		-0.0394255	0.221711		-0.0329659	0.221711		-0.0595094	0.18869		-0.0524586	0.18869
																																		-0.0394034	0.222368		-0.0324556	0.222368		-0.0593992	0.18925		-0.052354	0.18925
																																		-0.0393514	0.223026		-0.0317876	0.223026		-0.0591706	0.18981		-0.0521797	0.18981
																																		-0.0393474	0.223684		-0.0317035	0.223684		-0.0588584	0.19037		-0.0521296	0.19037
																																		-0.0391076	0.224342		-0.0316172	0.224342		-0.0586129	0.190929		-0.0520412	0.190929
																																		-0.0390425	0.225		-0.0315369	0.225		-0.0584646	0.191489		-0.0520096	0.191489
																																		-0.0386558	0.225658		-0.0314026	0.225658		-0.0584155	0.192049		-0.0519042	0.192049
																																		-0.0385947	0.226316		-0.0312481	0.226316		-0.0583398	0.192609		-0.0518627	0.192609
																																		-0.0384367	0.226974		-0.0311804	0.226974		-0.0582583	0.193169		-0.0516308	0.193169
																																		-0.0380645	0.227632		-0.0310056	0.227632		-0.0581205	0.193729		-0.0515982	0.193729
																																		-0.0380278	0.228289		-0.0309706	0.228289		-0.0580035	0.194289		-0.0513444	0.194289
																																		-0.0379929	0.228947		-0.0308543	0.228947		-0.0575749	0.194849		-0.0512597	0.194849
																																		-0.037868	0.229605		-0.0307692	0.229605		-0.0571174	0.195409		-0.0510794	0.195409
																																		-0.0378488	0.230263		-0.0307401	0.230263		-0.0570866	0.195969		-0.0507863	0.195969
																																		-0.0377358	0.230921		-0.0306749	0.230921		-0.0567512	0.196529		-0.0507043	0.196529
																																		-0.0376958	0.231579		-0.0305348	0.231579		-0.0566952	0.197088		-0.0505658	0.197088
																																		-0.0370575	0.232237		-0.0304716	0.232237		-0.0565115	0.197648		-0.050489	0.197648
																																		-0.0365857	0.232895		-0.0303641	0.232895		-0.0563132	0.198208		-0.0504621	0.198208
																																		-0.0359778	0.233553		-0.0301972	0.233553		-0.056228	0.198768		-0.0503818	0.198768
																																		-0.035779	0.234211		-0.0300033	0.234211		-0.0559618	0.199328		-0.0500198	0.199328
																																		-0.0352626	0.234868		-0.0300011	0.234868		-0.0557263	0.199888		-0.0496953	0.199888
																																		-0.0352408	0.235526		-0.0298233	0.235526		-0.0555455	0.200448		-0.0496953	0.200448
																																		-0.0351732	0.236184		-0.029605	0.236184		-0.0555113	0.201008		-0.0495966	0.201008
																																		-0.0345105	0.236842		-0.0294737	0.236842		-0.0554584	0.201568		-0.0493882	0.201568
																																		-0.034394	0.2375		-0.029332	0.2375		-0.0554034	0.202128		-0.0492755	0.202128
																																		-0.0343287	0.238158		-0.0292842	0.238158		-0.0551885	0.202688		-0.0490861	0.202688
																																		-0.0342815	0.238816		-0.0292824	0.238816		-0.0551517	0.203247		-0.0490558	0.203247
																																		-0.0342576	0.239474		-0.0292568	0.239474		-0.0551107	0.203807		-0.0485852	0.203807
																																		-0.0342351	0.240132		-0.0292449	0.240132		-0.0548727	0.204367		-0.0485837	0.204367
																																		-0.0341887	0.240789		-0.0290974	0.240789		-0.054861	0.204927		-0.0482778	0.204927
																																		-0.0341849	0.241447		-0.0289732	0.241447		-0.054695	0.205487		-0.0482447	0.205487
																																		-0.0341348	0.242105		-0.0287865	0.242105		-0.0545596	0.206047		-0.0480328	0.206047
																																		-0.0340741	0.242763		-0.0286476	0.242763		-0.0542862	0.206607		-0.0476242	0.206607
																																		-0.0340702	0.243421		-0.0286443	0.243421		-0.0542592	0.207167		-0.0475172	0.207167
																																		-0.0339902	0.244079		-0.0285662	0.244079		-0.0541394	0.207727		-0.0472912	0.207727
																																		-0.0339854	0.244737		-0.0284785	0.244737		-0.0539838	0.208287		-0.0472096	0.208287
																																		-0.033921	0.245395		-0.0283514	0.245395		-0.053782	0.208847		-0.0469956	0.208847
																																		-0.0338807	0.246053		-0.0281892	0.246053		-0.0532131	0.209406		-0.0468596	0.209406
																																		-0.033812	0.246711		-0.0280693	0.246711		-0.0531195	0.209966		-0.046773	0.209966
																																		-0.033636	0.247368		-0.0276995	0.247368		-0.0530625	0.210526		-0.0463413	0.210526
																																		-0.03351	0.248026		-0.027641	0.248026		-0.0530047	0.211086		-0.0461901	0.211086
																																		-0.0334107	0.248684		-0.0273491	0.248684		-0.052902	0.211646		-0.0461773	0.211646
																																		-0.0332774	0.249342		-0.0273266	0.249342		-0.0528047	0.212206		-0.0455753	0.212206
																																		-0.0332106	0.25		-0.0272577	0.25		-0.0525396	0.212766		-0.0455499	0.212766
																																		-0.0330943	0.250658		-0.0271608	0.250658		-0.0523037	0.213326		-0.0453753	0.213326
																																		-0.0330004	0.251316		-0.0268612	0.251316		-0.0521941	0.213886		-0.0452363	0.213886
																																		-0.0326017	0.251974		-0.0267827	0.251974		-0.0520032	0.214446		-0.0452033	0.214446
																																		-0.0325469	0.252632		-0.0266068	0.252632		-0.0518996	0.215006		-0.0451778	0.215006
																																		-0.0322148	0.253289		-0.0266024	0.253289		-0.0518107	0.215566		-0.044456	0.215566
																																		-0.032155	0.253947		-0.0264598	0.253947		-0.0515961	0.216125		-0.044202	0.216125
																																		-0.032104	0.254605		-0.0264579	0.254605		-0.051566	0.216685		-0.044102	0.216685
																																		-0.0320194	0.255263		-0.0264461	0.255263		-0.0514327	0.217245		-0.0440735	0.217245
																																		-0.0317258	0.255921		-0.0263874	0.255921		-0.0513644	0.217805		-0.0440089	0.217805
																																		-0.0315554	0.256579		-0.0262055	0.256579		-0.0512478	0.218365		-0.0439805	0.218365
																																		-0.0313688	0.257237		-0.0260946	0.257237		-0.0505741	0.218925		-0.0437344	0.218925
																																		-0.0312967	0.257895		-0.0259917	0.257895		-0.0505418	0.219485		-0.0437228	0.219485
																																		-0.0312675	0.258553		-0.0259911	0.258553		-0.050454	0.220045		-0.0436671	0.220045
																																		-0.0311985	0.259211		-0.0257041	0.259211		-0.0503394	0.220605		-0.0436059	0.220605
																																		-0.0311421	0.259868		-0.0254061	0.259868		-0.050261	0.221165		-0.0435176	0.221165
																																		-0.0310873	0.260526		-0.0252657	0.260526		-0.0501777	0.221725		-0.0432366	0.221725
																																		-0.0309656	0.261184		-0.0252343	0.261184		-0.0500688	0.222284		-0.0430582	0.222284
																																		-0.0309631	0.261842		-0.02523	0.261842		-0.0498639	0.222844		-0.043021	0.222844
																																		-0.0309085	0.2625		-0.0251932	0.2625		-0.0493618	0.223404		-0.0430129	0.223404
																																		-0.0307573	0.263158		-0.0251636	0.263158		-0.0491155	0.223964		-0.0429184	0.223964
																																		-0.030541	0.263816		-0.0251626	0.263816		-0.0490156	0.224524		-0.0427829	0.224524
																																		-0.0303858	0.264474		-0.0251461	0.264474		-0.0488844	0.225084		-0.0426304	0.225084
																																		-0.0302845	0.265132		-0.0249523	0.265132		-0.0486684	0.225644		-0.0425243	0.225644
																																		-0.0302362	0.265789		-0.0248849	0.265789		-0.0486635	0.226204		-0.0424448	0.226204
																																		-0.030206	0.266447		-0.0248513	0.266447		-0.0485598	0.226764		-0.0416658	0.226764
																																		-0.0301822	0.267105		-0.0248422	0.267105		-0.0483609	0.227324		-0.0414812	0.227324
																																		-0.0301756	0.267763		-0.0248048	0.267763		-0.0481719	0.227884		-0.0414603	0.227884
																																		-0.0300336	0.268421		-0.0247094	0.268421		-0.0480267	0.228443		-0.0413624	0.228443
																																		-0.0299687	0.269079		-0.0245728	0.269079		-0.0477899	0.229003		-0.041304	0.229003
																																		-0.0298464	0.269737		-0.0245347	0.269737		-0.0477836	0.229563		-0.0411338	0.229563
																																		-0.0298275	0.270395		-0.024493	0.270395		-0.047722	0.230123		-0.0409439	0.230123
																																		-0.0296545	0.271053		-0.0244861	0.271053		-0.0475588	0.230683		-0.0409323	0.230683
																																		-0.0296435	0.271711		-0.0244295	0.271711		-0.047466	0.231243		-0.0408139	0.231243
																																		-0.02924	0.272368		-0.0243726	0.272368		-0.0473371	0.231803		-0.0406972	0.231803
																																		-0.0292311	0.273026		-0.0243512	0.273026		-0.0473176	0.232363		-0.0406666	0.232363
																																		-0.0290655	0.273684		-0.0243005	0.273684		-0.0472842	0.232923		-0.0406063	0.232923
																																		-0.0289215	0.274342		-0.0242653	0.274342		-0.0472451	0.233483		-0.0405637	0.233483
																																		-0.0288347	0.275		-0.0242651	0.275		-0.0471952	0.234043		-0.040283	0.234043
																																		-0.0286915	0.275658		-0.0242476	0.275658		-0.0468756	0.234602		-0.0401935	0.234602
																																		-0.0286593	0.276316		-0.0241642	0.276316		-0.0467493	0.235162		-0.0400075	0.235162
																																		-0.0283705	0.276974		-0.0240416	0.276974		-0.0467157	0.235722		-0.0399436	0.235722
																																		-0.0283525	0.277632		-0.0239953	0.277632		-0.0466547	0.236282		-0.0398138	0.236282
																																		-0.0279185	0.278289		-0.0239893	0.278289		-0.0465045	0.236842		-0.0397696	0.236842
																																		-0.0276309	0.278947		-0.023961	0.278947		-0.0464838	0.237402		-0.0396351	0.237402
																																		-0.0275602	0.279605		-0.0239486	0.279605		-0.0464645	0.237962		-0.0394637	0.237962
																																		-0.0275375	0.280263		-0.0239322	0.280263		-0.0462081	0.238522		-0.0393927	0.238522
																																		-0.027537	0.280921		-0.0239045	0.280921		-0.0460196	0.239082		-0.0393206	0.239082
																																		-0.027233	0.281579		-0.0239025	0.281579		-0.0460052	0.239642		-0.0391617	0.239642
																																		-0.027149	0.282237		-0.0238889	0.282237		-0.0459534	0.240202		-0.0389556	0.240202
																																		-0.0269952	0.282895		-0.0238208	0.282895		-0.0459486	0.240761		-0.038717	0.240761
																																		-0.0269889	0.283553		-0.0237181	0.283553		-0.0459407	0.241321		-0.038634	0.241321
																																		-0.0269766	0.284211		-0.0235569	0.284211		-0.0458216	0.241881		-0.0384266	0.241881
																																		-0.0269149	0.284868		-0.0235541	0.284868		-0.045703	0.242441		-0.0384135	0.242441
																																		-0.0266673	0.285526		-0.0234581	0.285526		-0.0456838	0.243001		-0.0380087	0.243001
																																		-0.0265718	0.286184		-0.0233412	0.286184		-0.0454022	0.243561		-0.0379145	0.243561
																																		-0.0261929	0.286842		-0.0233088	0.286842		-0.0453584	0.244121		-0.0378829	0.244121
																																		-0.0259995	0.2875		-0.0231859	0.2875		-0.045274	0.244681		-0.0377989	0.244681
																																		-0.0259877	0.288158		-0.0231163	0.288158		-0.0452363	0.245241		-0.0377308	0.245241
																																		-0.0257041	0.288816		-0.022903	0.288816		-0.0452229	0.245801		-0.0377054	0.245801
																																		-0.0256552	0.289474		-0.0226652	0.289474		-0.0451466	0.246361		-0.0375277	0.246361
																																		-0.0256187	0.290132		-0.022584	0.290132		-0.0451028	0.24692		-0.037376	0.24692
																																		-0.0255181	0.290789		-0.0225296	0.290789		-0.0450853	0.24748		-0.0373595	0.24748
																																		-0.0252725	0.291447		-0.0221476	0.291447		-0.0448708	0.24804		-0.0373268	0.24804
																																		-0.0252667	0.292105		-0.0221075	0.292105		-0.0444476	0.2486		-0.0372649	0.2486
																																		-0.0252597	0.292763		-0.0220315	0.292763		-0.0444435	0.24916		-0.036984	0.24916
																																		-0.0249906	0.293421		-0.0219207	0.293421		-0.0444012	0.24972		-0.0369159	0.24972
																																		-0.0249072	0.294079		-0.0218114	0.294079		-0.0439582	0.25028		-0.0367822	0.25028
																																		-0.0248734	0.294737		-0.021574	0.294737		-0.0436674	0.25084		-0.0366953	0.25084
																																		-0.0248433	0.295395		-0.0215083	0.295395		-0.043554	0.2514		-0.0363901	0.2514
																																		-0.0247452	0.296053		-0.0214147	0.296053		-0.0433382	0.25196		-0.0361053	0.25196
																																		-0.0244504	0.296711		-0.0211796	0.296711		-0.0433047	0.25252		-0.0360956	0.25252
																																		-0.0244172	0.297368		-0.0210601	0.297368		-0.0431992	0.25308		-0.0360695	0.25308
																																		-0.0243211	0.298026		-0.0210312	0.298026		-0.0431618	0.253639		-0.0360554	0.253639
																																		-0.024236	0.298684		-0.0210298	0.298684		-0.043074	0.254199		-0.0359519	0.254199
																																		-0.0241942	0.299342		-0.0206475	0.299342		-0.0430576	0.254759		-0.0358927	0.254759
																																		-0.0241419	0.3		-0.0206226	0.3		-0.0429733	0.255319		-0.0357777	0.255319
																																		-0.023913	0.300658		-0.0205941	0.300658		-0.0429656	0.255879		-0.0357011	0.255879
																																		-0.023815	0.301316		-0.0205581	0.301316		-0.0429516	0.256439		-0.035696	0.256439
																																		-0.0238045	0.301974		-0.02055	0.301974		-0.0427782	0.256999		-0.0356415	0.256999
																																		-0.0237666	0.302632		-0.020541	0.302632		-0.0427742	0.257559		-0.0355482	0.257559
																																		-0.0236307	0.303289		-0.0205148	0.303289		-0.0427428	0.258119		-0.0353387	0.258119
																																		-0.0235192	0.303947		-0.0205034	0.303947		-0.0426888	0.258679		-0.0352938	0.258679
																																		-0.0235147	0.304605		-0.0204637	0.304605		-0.0426188	0.259239		-0.0352178	0.259239
																																		-0.0234548	0.305263		-0.0204541	0.305263		-0.0422268	0.259798		-0.0351331	0.259798
																																		-0.0233156	0.305921		-0.020392	0.305921		-0.0421701	0.260358		-0.0350306	0.260358
																																		-0.0231654	0.306579		-0.0202155	0.306579		-0.0421519	0.260918		-0.0345981	0.260918
																																		-0.0231574	0.307237		-0.0201657	0.307237		-0.0412695	0.261478		-0.0345829	0.261478
																																		-0.022985	0.307895		-0.0201617	0.307895		-0.0412526	0.262038		-0.0345809	0.262038
																																		-0.0227849	0.308553		-0.0201227	0.308553		-0.0412384	0.262598		-0.0345715	0.262598
																																		-0.0227273	0.309211		-0.0200369	0.309211		-0.0408832	0.263158		-0.0343572	0.263158
																																		-0.0226427	0.309868		-0.0199268	0.309868		-0.0408339	0.263718		-0.0341141	0.263718
																																		-0.022638	0.310526		-0.0198913	0.310526		-0.0407674	0.264278		-0.0338617	0.264278
																																		-0.0225726	0.311184		-0.0198711	0.311184		-0.0406814	0.264838		-0.0334537	0.264838
																																		-0.0224462	0.311842		-0.0197286	0.311842		-0.0405865	0.265398		-0.0334204	0.265398
																																		-0.0223447	0.3125		-0.0197159	0.3125		-0.0405475	0.265957		-0.0331511	0.265957
																																		-0.0222363	0.313158		-0.0197009	0.313158		-0.0404927	0.266517		-0.0331368	0.266517
																																		-0.0221712	0.313816		-0.019513	0.313816		-0.0404407	0.267077		-0.0330742	0.267077
																																		-0.021951	0.314474		-0.0194313	0.314474		-0.0400574	0.267637		-0.0328898	0.267637
																																		-0.0218906	0.315132		-0.0192984	0.315132		-0.0399444	0.268197		-0.0326638	0.268197
																																		-0.021882	0.315789		-0.0190417	0.315789		-0.0395746	0.268757		-0.0325462	0.268757
																																		-0.0216167	0.316447		-0.0189684	0.316447		-0.0394269	0.269317		-0.0323561	0.269317
																																		-0.0215705	0.317105		-0.0189307	0.317105		-0.0389117	0.269877		-0.0323175	0.269877
																																		-0.0215424	0.317763		-0.0188366	0.317763		-0.0388685	0.270437		-0.0321657	0.270437
																																		-0.021506	0.318421		-0.0187795	0.318421		-0.0387451	0.270997		-0.0318753	0.270997
																																		-0.0213524	0.319079		-0.0185494	0.319079		-0.0382542	0.271557		-0.0315809	0.271557
																																		-0.0212251	0.319737		-0.0183804	0.319737		-0.038219	0.272116		-0.0314729	0.272116
																																		-0.0211071	0.320395		-0.0182909	0.320395		-0.0382023	0.272676		-0.0314086	0.272676
																																		-0.0211035	0.321053		-0.0182661	0.321053		-0.0381765	0.273236		-0.0313455	0.273236
																																		-0.0209895	0.321711		-0.0182094	0.321711		-0.0381691	0.273796		-0.0313396	0.273796
																																		-0.0209758	0.322368		-0.0179631	0.322368		-0.0379813	0.274356		-0.0312533	0.274356
																																		-0.0209603	0.323026		-0.0179198	0.323026		-0.0379171	0.274916		-0.0306672	0.274916
																																		-0.0208705	0.323684		-0.0178897	0.323684		-0.037665	0.275476		-0.030664	0.275476
																																		-0.0208082	0.324342		-0.0178893	0.324342		-0.0376588	0.276036		-0.030535	0.276036
																																		-0.0206999	0.325		-0.017814	0.325		-0.0375555	0.276596		-0.0303449	0.276596
																																		-0.020682	0.325658		-0.0177311	0.325658		-0.037492	0.277156		-0.0302507	0.277156
																																		-0.0206601	0.326316		-0.0177196	0.326316		-0.0373741	0.277716		-0.030247	0.277716
																																		-0.0206092	0.326974		-0.0176119	0.326974		-0.0373413	0.278275		-0.030226	0.278275
																																		-0.0205981	0.327632		-0.0175682	0.327632		-0.0373387	0.278835		-0.0302256	0.278835
																																		-0.0205916	0.328289		-0.017501	0.328289		-0.0371806	0.279395		-0.0301953	0.279395
																																		-0.0204142	0.328947		-0.0174085	0.328947		-0.0371174	0.279955		-0.0301219	0.279955
																																		-0.0203785	0.329605		-0.0173589	0.329605		-0.0370126	0.280515		-0.0300648	0.280515
																																		-0.020127	0.330263		-0.0173235	0.330263		-0.0364151	0.281075		-0.0299508	0.281075
																																		-0.0200281	0.330921		-0.0173002	0.330921		-0.0363922	0.281635		-0.0297713	0.281635
																																		-0.0198444	0.331579		-0.0172309	0.331579		-0.0363413	0.282195		-0.029656	0.282195
																																		-0.0197886	0.332237		-0.0172203	0.332237		-0.0360845	0.282755		-0.0293932	0.282755
																																		-0.0197678	0.332895		-0.0171134	0.332895		-0.0358183	0.283315		-0.0293912	0.283315
																																		-0.0197071	0.333553		-0.0170329	0.333553		-0.0357626	0.283875		-0.0293864	0.283875
																																		-0.019653	0.334211		-0.0170002	0.334211		-0.0357559	0.284434		-0.0292787	0.284434
																																		-0.0195543	0.334868		-0.0169681	0.334868		-0.0353069	0.284994		-0.0291386	0.284994
																																		-0.0194826	0.335526		-0.0166917	0.335526		-0.0350688	0.285554		-0.0291249	0.285554
																																		-0.0194676	0.336184		-0.0165876	0.336184		-0.0349338	0.286114		-0.0290563	0.286114
																																		-0.0194501	0.336842		-0.0165001	0.336842		-0.03483	0.286674		-0.0289852	0.286674
																																		-0.0193579	0.3375		-0.0164348	0.3375		-0.0348035	0.287234		-0.0289337	0.287234
																																		-0.0193278	0.338158		-0.0163827	0.338158		-0.0346128	0.287794		-0.0288507	0.287794
																																		-0.0192419	0.338816		-0.0163256	0.338816		-0.0345411	0.288354		-0.0285627	0.288354
																																		-0.0188644	0.339474		-0.0162592	0.339474		-0.0345111	0.288914		-0.0285315	0.288914
																																		-0.0184365	0.340132		-0.0162235	0.340132		-0.0344397	0.289474		-0.028458	0.289474
																																		-0.0184174	0.340789		-0.0162122	0.340789		-0.0343829	0.290034		-0.0283767	0.290034
																																		-0.0183568	0.341447		-0.0162067	0.341447		-0.0343322	0.290594		-0.0283636	0.290594
																																		-0.018347	0.342105		-0.016186	0.342105		-0.0343216	0.291153		-0.0282252	0.291153
																																		-0.0183158	0.342763		-0.0161255	0.342763		-0.0343067	0.291713		-0.0281391	0.291713
																																		-0.0182223	0.343421		-0.0161102	0.343421		-0.0342307	0.292273		-0.0278523	0.292273
																																		-0.0181987	0.344079		-0.0160935	0.344079		-0.0341737	0.292833		-0.0278357	0.292833
																																		-0.0180721	0.344737		-0.0160842	0.344737		-0.0338813	0.293393		-0.027651	0.293393
																																		-0.0180181	0.345395		-0.0160639	0.345395		-0.0338119	0.293953		-0.0276347	0.293953
																																		-0.0180143	0.346053		-0.0160169	0.346053		-0.0337756	0.294513		-0.0276141	0.294513
																																		-0.0179788	0.346711		-0.0159684	0.346711		-0.0336701	0.295073		-0.0275087	0.295073
																																		-0.0179368	0.347368		-0.0158108	0.347368		-0.0336684	0.295633		-0.0274544	0.295633
																																		-0.0178827	0.348026		-0.015771	0.348026		-0.0336218	0.296193		-0.0274233	0.296193
																																		-0.0178618	0.348684		-0.0157606	0.348684		-0.0336074	0.296753		-0.0274003	0.296753
																																		-0.0175953	0.349342		-0.0157285	0.349342		-0.0335902	0.297312		-0.0273991	0.297312
																																		-0.0175879	0.35		-0.0156399	0.35		-0.0335775	0.297872		-0.0273869	0.297872
																																		-0.0173357	0.350658		-0.0155254	0.350658		-0.0335717	0.298432		-0.0273605	0.298432
																																		-0.0173284	0.351316		-0.0154274	0.351316		-0.0334485	0.298992		-0.0272976	0.298992
																																		-0.0172679	0.351974		-0.0153939	0.351974		-0.0331173	0.299552		-0.027172	0.299552
																																		-0.0171392	0.352632		-0.0153745	0.352632		-0.033011	0.300112		-0.027088	0.300112
																																		-0.0170118	0.353289		-0.0150715	0.353289		-0.0330055	0.300672		-0.0268669	0.300672
																																		-0.0168829	0.353947		-0.0149946	0.353947		-0.0329599	0.301232		-0.0267273	0.301232
																																		-0.0168429	0.354605		-0.0148938	0.354605		-0.0329468	0.301792		-0.0264144	0.301792
																																		-0.0168119	0.355263		-0.0148904	0.355263		-0.032868	0.302352		-0.0263546	0.302352
																																		-0.0165687	0.355921		-0.0148362	0.355921		-0.0328664	0.302912		-0.0262371	0.302912
																																		-0.0165245	0.356579		-0.0148086	0.356579		-0.0324064	0.303471		-0.0261804	0.303471
																																		-0.0165002	0.357237		-0.0147126	0.357237		-0.0323918	0.304031		-0.0261674	0.304031
																																		-0.0163974	0.357895		-0.0145281	0.357895		-0.0323792	0.304591		-0.0261613	0.304591
																																		-0.0163655	0.358553		-0.0145192	0.358553		-0.0323003	0.305151		-0.0261499	0.305151
																																		-0.0163052	0.359211		-0.0144918	0.359211		-0.0321265	0.305711		-0.0261181	0.305711
																																		-0.0162586	0.359868		-0.0144286	0.359868		-0.0320901	0.306271		-0.0261004	0.306271
																																		-0.0162392	0.360526		-0.0144254	0.360526		-0.0320873	0.306831		-0.0259817	0.306831
																																		-0.0161239	0.361184		-0.0143632	0.361184		-0.031928	0.307391		-0.0259449	0.307391
																																		-0.0159783	0.361842		-0.0143542	0.361842		-0.031772	0.307951		-0.0258167	0.307951
																																		-0.0157712	0.3625		-0.0143017	0.3625		-0.0312803	0.308511		-0.0257365	0.308511
																																		-0.0156569	0.363158		-0.0142487	0.363158		-0.0312058	0.309071		-0.0256957	0.309071
																																		-0.0156569	0.363816		-0.0142273	0.363816		-0.0311466	0.30963		-0.0256723	0.30963
																																		-0.0156501	0.364474		-0.0140276	0.364474		-0.0311132	0.31019		-0.0255787	0.31019
																																		-0.0156252	0.365132		-0.0140147	0.365132		-0.0310343	0.31075		-0.0255378	0.31075
																																		-0.0155987	0.365789		-0.0139561	0.365789		-0.0306424	0.31131		-0.0254823	0.31131
																																		-0.0155774	0.366447		-0.0137732	0.366447		-0.0305504	0.31187		-0.0250563	0.31187
																																		-0.0155685	0.367105		-0.0137712	0.367105		-0.0305206	0.31243		-0.0250508	0.31243
																																		-0.0154818	0.367763		-0.0137083	0.367763		-0.0305023	0.31299		-0.0250293	0.31299
																																		-0.0154777	0.368421		-0.0134717	0.368421		-0.0304134	0.31355		-0.0250232	0.31355
																																		-0.015391	0.369079		-0.0133455	0.369079		-0.0304018	0.31411		-0.0249976	0.31411
																																		-0.0153834	0.369737		-0.0132696	0.369737		-0.0303993	0.31467		-0.0249863	0.31467
																																		-0.015183	0.370395		-0.0132336	0.370395		-0.0303849	0.31523		-0.0249051	0.31523
																																		-0.0151254	0.371053		-0.0131744	0.371053		-0.0303359	0.315789		-0.0248797	0.315789
																																		-0.0151004	0.371711		-0.0130636	0.371711		-0.0297805	0.316349		-0.0248226	0.316349
																																		-0.0150812	0.372368		-0.0130117	0.372368		-0.0295935	0.316909		-0.0247303	0.316909
																																		-0.0150698	0.373026		-0.0129997	0.373026		-0.0294827	0.317469		-0.024621	0.317469
																																		-0.0150266	0.373684		-0.0129744	0.373684		-0.0294778	0.318029		-0.0245791	0.318029
																																		-0.0149229	0.374342		-0.0129527	0.374342		-0.0293771	0.318589		-0.0245463	0.318589
																																		-0.0147938	0.375		-0.0128506	0.375		-0.029365	0.319149		-0.0245374	0.319149
																																		-0.0147756	0.375658		-0.0127995	0.375658		-0.0293532	0.319709		-0.024469	0.319709
																																		-0.0146643	0.376316		-0.0127906	0.376316		-0.0293033	0.320269		-0.0242477	0.320269
																																		-0.0146477	0.376974		-0.0127087	0.376974		-0.0292908	0.320829		-0.0241828	0.320829
																																		-0.0144787	0.377632		-0.0126446	0.377632		-0.0292595	0.321389		-0.0241536	0.321389
																																		-0.014456	0.378289		-0.0125066	0.378289		-0.0290282	0.321948		-0.0241458	0.321948
																																		-0.0144074	0.378947		-0.0125035	0.378947		-0.0286095	0.322508		-0.0241274	0.322508
																																		-0.0144006	0.379605		-0.0124899	0.379605		-0.0285132	0.323068		-0.0237938	0.323068
																																		-0.0142614	0.380263		-0.0123994	0.380263		-0.0284702	0.323628		-0.0237373	0.323628
																																		-0.0141149	0.380921		-0.0123352	0.380921		-0.0284237	0.324188		-0.0236447	0.324188
																																		-0.0140622	0.381579		-0.0122407	0.381579		-0.0281669	0.324748		-0.0234235	0.324748
																																		-0.0140566	0.382237		-0.0121456	0.382237		-0.0280886	0.325308		-0.0232396	0.325308
																																		-0.0139424	0.382895		-0.0121004	0.382895		-0.0280391	0.325868		-0.0231839	0.325868
																																		-0.0137718	0.383553		-0.0120211	0.383553		-0.0279306	0.326428		-0.0230512	0.326428
																																		-0.0134834	0.384211		-0.0119633	0.384211		-0.0277379	0.326988		-0.023024	0.326988
																																		-0.0134136	0.384868		-0.011947	0.384868		-0.027678	0.327548		-0.0229785	0.327548
																																		-0.0134066	0.385526		-0.0119251	0.385526		-0.0276631	0.328108		-0.0228017	0.328108
																																		-0.0133753	0.386184		-0.0118524	0.386184		-0.0274675	0.328667		-0.0227732	0.328667
																																		-0.0133099	0.386842		-0.0118019	0.386842		-0.027452	0.329227		-0.0227415	0.329227
																																		-0.013276	0.3875		-0.0117949	0.3875		-0.027373	0.329787		-0.0225956	0.329787
																																		-0.0128925	0.388158		-0.0115469	0.388158		-0.0271141	0.330347		-0.0224055	0.330347
																																		-0.0128384	0.388816		-0.01148	0.388816		-0.0270265	0.330907		-0.0223814	0.330907
																																		-0.0127785	0.389474		-0.0114279	0.389474		-0.0268835	0.331467		-0.0223794	0.331467
																																		-0.0125724	0.390132		-0.0113443	0.390132		-0.0265799	0.332027		-0.0220966	0.332027
																																		-0.0124754	0.390789		-0.0112487	0.390789		-0.0265726	0.332587		-0.0220373	0.332587
																																		-0.0124358	0.391447		-0.0109803	0.391447		-0.0265294	0.333147		-0.0218616	0.333147
																																		-0.012381	0.392105		-0.0109297	0.392105		-0.0261965	0.333707		-0.021816	0.333707
																																		-0.0120742	0.392763		-0.0109262	0.392763		-0.0258856	0.334267		-0.0215803	0.334267
																																		-0.0120332	0.393421		-0.0108719	0.393421		-0.0257919	0.334826		-0.0215726	0.334826
																																		-0.0119483	0.394079		-0.0108358	0.394079		-0.0257033	0.335386		-0.0215398	0.335386
																																		-0.0119306	0.394737		-0.0107451	0.394737		-0.0256463	0.335946		-0.0214918	0.335946
																																		-0.0118548	0.395395		-0.0106951	0.395395		-0.02534	0.336506		-0.0212289	0.336506
																																		-0.0118261	0.396053		-0.0106823	0.396053		-0.0250257	0.337066		-0.0212115	0.337066
																																		-0.0116865	0.396711		-0.0106166	0.396711		-0.0249221	0.337626		-0.0211106	0.337626
																																		-0.0116215	0.397368		-0.010572	0.397368		-0.0246635	0.338186		-0.0209913	0.338186
																																		-0.0115758	0.398026		-0.0105058	0.398026		-0.0246406	0.338746		-0.0209663	0.338746
																																		-0.0114629	0.398684		-0.0102365	0.398684		-0.0244764	0.339306		-0.0209241	0.339306
																																		-0.0112876	0.399342		-0.0102189	0.399342		-0.0244544	0.339866		-0.0208443	0.339866
																																		-0.01116	0.4		-0.010194	0.4		-0.0243085	0.340426		-0.0208119	0.340426
																																		-0.0110477	0.400658		-0.0101334	0.400658		-0.0242142	0.340985		-0.0203103	0.340985
																																		-0.0109276	0.401316		-0.0100237	0.401316		-0.0241178	0.341545		-0.0202215	0.341545
																																		-0.010912	0.401974		-0.0100104	0.401974		-0.0240687	0.342105		-0.0202092	0.342105
																																		-0.0108327	0.402632		-0.00987577	0.402632		-0.0240244	0.342665		-0.0201013	0.342665
																																		-0.0107863	0.403289		-0.00986559	0.403289		-0.0239812	0.343225		-0.0198473	0.343225
																																		-0.0107852	0.403947		-0.00977328	0.403947		-0.0239592	0.343785		-0.0198205	0.343785
																																		-0.010704	0.404605		-0.00960755	0.404605		-0.023934	0.344345		-0.0197278	0.344345
																																		-0.0106397	0.405263		-0.00948437	0.405263		-0.0238613	0.344905		-0.0197201	0.344905
																																		-0.0105745	0.405921		-0.00935291	0.405921		-0.0238438	0.345465		-0.0197031	0.345465
																																		-0.010514	0.406579		-0.00929743	0.406579		-0.0237963	0.346025		-0.0196907	0.346025
																																		-0.0104845	0.407237		-0.00919274	0.407237		-0.0237871	0.346585		-0.0194554	0.346585
																																		-0.0103475	0.407895		-0.00909641	0.407895		-0.0237469	0.347144		-0.018925	0.347144
																																		-0.0102985	0.408553		-0.00895569	0.408553		-0.0237357	0.347704		-0.0189049	0.347704
																																		-0.0102339	0.409211		-0.00889516	0.409211		-0.0236966	0.348264		-0.0188899	0.348264
																																		-0.0100205	0.409868		-0.00887214	0.409868		-0.023532	0.348824		-0.0188474	0.348824
																																		-0.0100106	0.410526		-0.00876348	0.410526		-0.0231906	0.349384		-0.0188127	0.349384
																																		-0.00999321	0.411184		-0.00872638	0.411184		-0.0230171	0.349944		-0.0186713	0.349944
																																		-0.00996055	0.411842		-0.00837938	0.411842		-0.0229571	0.350504		-0.0185868	0.350504
																																		-0.00995251	0.4125		-0.00835601	0.4125		-0.0229142	0.351064		-0.018536	0.351064
																																		-0.00986282	0.413158		-0.00833107	0.413158		-0.0228288	0.351624		-0.018411	0.351624
																																		-0.00986055	0.413816		-0.00828478	0.413816		-0.0228038	0.352184		-0.0183822	0.352184
																																		-0.00985663	0.414474		-0.00823124	0.414474		-0.0227157	0.352744		-0.0182497	0.352744
																																		-0.00984688	0.415132		-0.0082212	0.415132		-0.0226567	0.353303		-0.0181481	0.353303
																																		-0.00978176	0.415789		-0.00820978	0.415789		-0.0226386	0.353863		-0.0181042	0.353863
																																		-0.00954724	0.416447		-0.0080698	0.416447		-0.0226345	0.354423		-0.0180566	0.354423
																																		-0.0094593	0.417105		-0.00794371	0.417105		-0.0225387	0.354983		-0.0178897	0.354983
																																		-0.00936403	0.417763		-0.00788131	0.417763		-0.0225211	0.355543		-0.0178409	0.355543
																																		-0.0092708	0.418421		-0.0077829	0.418421		-0.022499	0.356103		-0.0178019	0.356103
																																		-0.00918809	0.419079		-0.00769611	0.419079		-0.022351	0.356663		-0.0177249	0.356663
																																		-0.00908889	0.419737		-0.00766538	0.419737		-0.0223332	0.357223		-0.0174792	0.357223
																																		-0.00903335	0.420395		-0.00752257	0.420395		-0.022254	0.357783		-0.0174086	0.357783
																																		-0.00901366	0.421053		-0.00742563	0.421053		-0.0221197	0.358343		-0.017226	0.358343
																																		-0.00893235	0.421711		-0.00739891	0.421711		-0.0220631	0.358903		-0.01722	0.358903
																																		-0.0088986	0.422368		-0.00732541	0.422368		-0.0219699	0.359462		-0.0169751	0.359462
																																		-0.00885764	0.423026		-0.00731411	0.423026		-0.0219142	0.360022		-0.0168304	0.360022
																																		-0.00884635	0.423684		-0.00728406	0.423684		-0.0219047	0.360582		-0.0167958	0.360582
																																		-0.00882389	0.424342		-0.00720315	0.424342		-0.0216904	0.361142		-0.0167657	0.361142
																																		-0.00873638	0.425		-0.00716345	0.425		-0.021627	0.361702		-0.016655	0.361702
																																		-0.00871641	0.425658		-0.00716018	0.425658		-0.0215514	0.362262		-0.0166165	0.362262
																																		-0.00868397	0.426316		-0.00715826	0.426316		-0.0215489	0.362822		-0.0165866	0.362822
																																		-0.00863691	0.426974		-0.00715543	0.426974		-0.0215067	0.363382		-0.0164641	0.363382
																																		-0.00860482	0.427632		-0.00701206	0.427632		-0.0214789	0.363942		-0.01642	0.363942
																																		-0.00858393	0.428289		-0.00701041	0.428289		-0.0214622	0.364502		-0.0163995	0.364502
																																		-0.00848939	0.428947		-0.00689899	0.428947		-0.0212213	0.365062		-0.016362	0.365062
																																		-0.00833035	0.429605		-0.00683675	0.429605		-0.0210512	0.365622		-0.0163012	0.365622
																																		-0.00832384	0.430263		-0.006714	0.430263		-0.0210021	0.366181		-0.0162905	0.366181
																																		-0.00830196	0.430921		-0.00654668	0.430921		-0.0209319	0.366741		-0.0162692	0.366741
																																		-0.00824756	0.431579		-0.00650385	0.431579		-0.0209194	0.367301		-0.0162407	0.367301
																																		-0.00820743	0.432237		-0.00649495	0.432237		-0.0208443	0.367861		-0.0161178	0.367861
																																		-0.0080932	0.432895		-0.00642411	0.432895		-0.0208126	0.368421		-0.0160743	0.368421
																																		-0.00791748	0.433553		-0.00632504	0.433553		-0.0206529	0.368981		-0.0156214	0.368981
																																		-0.00782162	0.434211		-0.00621456	0.434211		-0.0206076	0.369541		-0.0155423	0.369541
																																		-0.00781152	0.434868		-0.00615728	0.434868		-0.0205996	0.370101		-0.0153186	0.370101
																																		-0.00777295	0.435526		-0.00610589	0.435526		-0.0204992	0.370661		-0.014945	0.370661
																																		-0.0077214	0.436184		-0.00601765	0.436184		-0.0204397	0.371221		-0.0147455	0.371221
																																		-0.00770696	0.436842		-0.00597096	0.436842		-0.0204074	0.371781		-0.0145763	0.371781
																																		-0.00769915	0.4375		-0.00593883	0.4375		-0.0203031	0.37234		-0.0145674	0.37234
																																		-0.00769274	0.438158		-0.0059361	0.438158		-0.0202508	0.3729		-0.0142567	0.3729
																																		-0.00758098	0.438816		-0.00586489	0.438816		-0.0201183	0.37346		-0.0142117	0.37346
																																		-0.00757197	0.439474		-0.00586113	0.439474		-0.0200892	0.37402		-0.0141951	0.37402
																																		-0.00755316	0.440132		-0.00585222	0.440132		-0.0200059	0.37458		-0.0140403	0.37458
																																		-0.00747321	0.440789		-0.00573696	0.440789		-0.0199757	0.37514		-0.0139188	0.37514
																																		-0.0073739	0.441447		-0.00573059	0.441447		-0.0199618	0.3757		-0.0138842	0.3757
																																		-0.00734193	0.442105		-0.00558035	0.442105		-0.0199114	0.37626		-0.0138021	0.37626
																																		-0.00726787	0.442763		-0.00552561	0.442763		-0.0198613	0.37682		-0.0137802	0.37682
																																		-0.0072392	0.443421		-0.00547834	0.443421		-0.0197538	0.37738		-0.0137796	0.37738
																																		-0.00712021	0.444079		-0.00543185	0.444079		-0.0197394	0.37794		-0.0137583	0.37794
																																		-0.00709417	0.444737		-0.00540419	0.444737		-0.0195317	0.378499		-0.0137378	0.378499
																																		-0.00707873	0.445395		-0.00538498	0.445395		-0.0194791	0.379059		-0.0133536	0.379059
																																		-0.00701587	0.446053		-0.00514987	0.446053		-0.0194583	0.379619		-0.0131694	0.379619
																																		-0.0069582	0.446711		-0.00509385	0.446711		-0.019431	0.380179		-0.0131077	0.380179
																																		-0.00693974	0.447368		-0.00505071	0.447368		-0.0193996	0.380739		-0.0130939	0.380739
																																		-0.00688563	0.448026		-0.0050343	0.448026		-0.0192466	0.381299		-0.012906	0.381299
																																		-0.00686318	0.448684		-0.0049822	0.448684		-0.0192324	0.381859		-0.0128754	0.381859
																																		-0.0068117	0.449342		-0.00488834	0.449342		-0.0191698	0.382419		-0.012828	0.382419
																																		-0.00680048	0.45		-0.00487653	0.45		-0.018991	0.382979		-0.0128121	0.382979
																																		-0.00675344	0.450658		-0.00481768	0.450658		-0.0188594	0.383539		-0.0128064	0.383539
																																		-0.00671314	0.451316		-0.00475251	0.451316		-0.0188251	0.384099		-0.0124883	0.384099
																																		-0.0067055	0.451974		-0.00464689	0.451974		-0.0187667	0.384658		-0.0124833	0.384658
																																		-0.00663622	0.452632		-0.00454714	0.452632		-0.0187472	0.385218		-0.0123989	0.385218
																																		-0.00661233	0.453289		-0.00454301	0.453289		-0.0186964	0.385778		-0.0123337	0.385778
																																		-0.00637391	0.453947		-0.00449493	0.453947		-0.0185581	0.386338		-0.012244	0.386338
																																		-0.00628531	0.454605		-0.00444255	0.454605		-0.0184256	0.386898		-0.0122071	0.386898
																																		-0.00608734	0.455263		-0.00427836	0.455263		-0.018425	0.387458		-0.0122065	0.387458
																																		-0.00601673	0.455921		-0.00414563	0.455921		-0.0184071	0.388018		-0.0121611	0.388018
																																		-0.00593158	0.456579		-0.00404975	0.456579		-0.0181847	0.388578		-0.0121186	0.388578
																																		-0.00584792	0.457237		-0.00400674	0.457237		-0.018021	0.389138		-0.012012	0.389138
																																		-0.00579052	0.457895		-0.00397633	0.457895		-0.017997	0.389698		-0.0117924	0.389698
																																		-0.00578126	0.458553		-0.00378448	0.458553		-0.0179066	0.390258		-0.0116605	0.390258
																																		-0.00575448	0.459211		-0.0037562	0.459211		-0.0178146	0.390817		-0.0115874	0.390817
																																		-0.00565988	0.459868		-0.00375298	0.459868		-0.0177806	0.391377		-0.0115719	0.391377
																																		-0.00563601	0.460526		-0.00371943	0.460526		-0.0176018	0.391937		-0.0112965	0.391937
																																		-0.00553655	0.461184		-0.0036511	0.461184		-0.017601	0.392497		-0.0112755	0.392497
																																		-0.00552106	0.461842		-0.00361354	0.461842		-0.0174605	0.393057		-0.0112386	0.393057
																																		-0.00546849	0.4625		-0.0036117	0.4625		-0.0174595	0.393617		-0.0112102	0.393617
																																		-0.00545374	0.463158		-0.00349546	0.463158		-0.0174447	0.394177		-0.0111306	0.394177
																																		-0.00529161	0.463816		-0.0034809	0.463816		-0.0173524	0.394737		-0.0110813	0.394737
																																		-0.00528672	0.464474		-0.00342233	0.464474		-0.0173222	0.395297		-0.0109328	0.395297
																																		-0.00515369	0.465132		-0.00338292	0.465132		-0.0172987	0.395857		-0.0108928	0.395857
																																		-0.00505629	0.465789		-0.00336415	0.465789		-0.0171801	0.396417		-0.0108628	0.396417
																																		-0.00505008	0.466447		-0.00331177	0.466447		-0.0170819	0.396976		-0.0108604	0.396976
																																		-0.00490327	0.467105		-0.00308945	0.467105		-0.0169731	0.397536		-0.0108554	0.397536
																																		-0.00474145	0.467763		-0.00287725	0.467763		-0.0169625	0.398096		-0.0108103	0.398096
																																		-0.00474057	0.468421		-0.00284378	0.468421		-0.0169607	0.398656		-0.0106689	0.398656
																																		-0.00469798	0.469079		-0.00279475	0.469079		-0.0168864	0.399216		-0.0105622	0.399216
																																		-0.00468975	0.469737		-0.00278464	0.469737		-0.0168053	0.399776		-0.0104533	0.399776
																																		-0.00467302	0.470395		-0.0027232	0.470395		-0.0167348	0.400336		-0.0103983	0.400336
																																		-0.00451484	0.471053		-0.00270297	0.471053		-0.0166587	0.400896		-0.0102899	0.400896
																																		-0.00450848	0.471711		-0.00269244	0.471711		-0.0166169	0.401456		-0.0102588	0.401456
																																		-0.00448095	0.472368		-0.00267477	0.472368		-0.0165396	0.402016		-0.0102411	0.402016
																																		-0.0043607	0.473026		-0.00264219	0.473026		-0.0165366	0.402576		-0.0101818	0.402576
																																		-0.0043126	0.473684		-0.00257145	0.473684		-0.016479	0.403135		-0.0101804	0.403135
																																		-0.0042909	0.474342		-0.00252326	0.474342		-0.0163235	0.403695		-0.0100832	0.403695
																																		-0.00421269	0.475		-0.00246863	0.475		-0.0162459	0.404255		-0.00991869	0.404255
																																		-0.004184	0.475658		-0.00243396	0.475658		-0.0161333	0.404815		-0.00990293	0.404815
																																		-0.00415759	0.476316		-0.00242441	0.476316		-0.0161184	0.405375		-0.00986885	0.405375
																																		-0.00414651	0.476974		-0.00231295	0.476974		-0.0158067	0.405935		-0.00973813	0.405935
																																		-0.00414243	0.477632		-0.00226253	0.477632		-0.0157838	0.406495		-0.00972583	0.406495
																																		-0.00414231	0.478289		-0.00224593	0.478289		-0.0155796	0.407055		-0.00968532	0.407055
																																		-0.00401299	0.478947		-0.0021762	0.478947		-0.0152521	0.407615		-0.00963784	0.407615
																																		-0.00396906	0.479605		-0.00213494	0.479605		-0.0151154	0.408175		-0.0095367	0.408175
																																		-0.00386518	0.480263		-0.00202586	0.480263		-0.0151031	0.408735		-0.00937103	0.408735
																																		-0.00383362	0.480921		-0.00192443	0.480921		-0.0150737	0.409295		-0.00924333	0.409295
																																		-0.00380437	0.481579		-0.00179568	0.481579		-0.0150673	0.409854		-0.00923684	0.409854
																																		-0.00379764	0.482237		-0.00177808	0.482237		-0.0150531	0.410414		-0.00918973	0.410414
																																		-0.00363727	0.482895		-0.00175701	0.482895		-0.0149863	0.410974		-0.00917865	0.410974
																																		-0.00363494	0.483553		-0.0017169	0.483553		-0.0149449	0.411534		-0.00912641	0.411534
																																		-0.00358987	0.484211		-0.00164847	0.484211		-0.0149322	0.412094		-0.00891121	0.412094
																																		-0.00353173	0.484868		-0.00158721	0.484868		-0.014568	0.412654		-0.00889002	0.412654
																																		-0.00347231	0.485526		-0.00154611	0.485526		-0.0145036	0.413214		-0.00888204	0.413214
																																		-0.00343305	0.486184		-0.00152021	0.486184		-0.0144829	0.413774		-0.00888054	0.413774
																																		-0.00342539	0.486842		-0.00150473	0.486842		-0.0144456	0.414334		-0.00876341	0.414334
																																		-0.00330318	0.4875		-0.00145365	0.4875		-0.0144371	0.414894		-0.00868887	0.414894
																																		-0.00328797	0.488158		-0.00137486	0.488158		-0.0143127	0.415454		-0.00852834	0.415454
																																		-0.00325443	0.488816		-0.00135849	0.488816		-0.0141662	0.416013		-0.00852658	0.416013
																																		-0.00324624	0.489474		-0.00130781	0.489474		-0.0140856	0.416573		-0.00837982	0.416573
																																		-0.00322818	0.490132		-0.00123828	0.490132		-0.0137764	0.417133		-0.00836353	0.417133
																																		-0.00314726	0.490789		-0.00121948	0.490789		-0.0136781	0.417693		-0.00829944	0.417693
																																		-0.00312769	0.491447		-0.00117407	0.491447		-0.0135015	0.418253		-0.0081814	0.418253
																																		-0.00310812	0.492105		-0.00115256	0.492105		-0.013459	0.418813		-0.00815877	0.418813
																																		-0.00301355	0.492763		-0.0010499	0.492763		-0.0134112	0.419373		-0.0081251	0.419373
																																		-0.00301333	0.493421		-0.000855508	0.493421		-0.0133647	0.419933		-0.00810175	0.419933
																																		-0.00295323	0.494079		-0.000741594	0.494079		-0.0131893	0.420493		-0.00788605	0.420493
																																		-0.00291119	0.494737		-0.000702535	0.494737		-0.0130731	0.421053		-0.00778767	0.421053
																																		-0.0028672	0.495395		-0.000677182	0.495395		-0.0129708	0.421613		-0.00773571	0.421613
																																		-0.00282765	0.496053		-0.000639967	0.496053		-0.0129695	0.422172		-0.00764502	0.422172
																																		-0.00282317	0.496711		-0.000490301	0.496711		-0.0125598	0.422732		-0.00756517	0.422732
																																		-0.00272079	0.497368		-0.000469584	0.497368		-0.0120862	0.423292		-0.00750555	0.423292
																																		-0.00270807	0.498026		-0.000366299	0.498026		-0.0120365	0.423852		-0.00746852	0.423852
																																		-0.00265901	0.498684		-0.000235772	0.498684		-0.0118545	0.424412		-0.00739574	0.424412
																																		-0.00257351	0.499342		-0.000217536	0.499342		-0.0118153	0.424972		-0.00736249	0.424972
																																		-0.00252215	0.5		-0.000148303	0.5		-0.011805	0.425532		-0.00735215	0.425532
																																		-0.00251968	0.500658		-7.48348e-05	0.500658		-0.011642	0.426092		-0.00713384	0.426092
																																		-0.00250219	0.501316		-6.18567e-05	0.501316		-0.0115001	0.426652		-0.00705056	0.426652
																																		-0.0023377	0.501974		-3.04952e-05	0.501974		-0.0114394	0.427212		-0.00701164	0.427212
																																		-0.00233365	0.502632		0.000146648	0.502632		-0.0114165	0.427772		-0.00680381	0.427772
																																		-0.00232689	0.503289		0.000173263	0.503289		-0.0114007	0.428331		-0.00674697	0.428331
																																		-0.00231196	0.503947		0.000182347	0.503947		-0.0113888	0.428891		-0.00636677	0.428891
																																		-0.00220167	0.504605		0.000250425	0.504605		-0.0113348	0.429451		-0.00632957	0.429451
																																		-0.00215276	0.505263		0.000263392	0.505263		-0.0113298	0.430011		-0.00626906	0.430011
																																		-0.00195111	0.505921		0.000335321	0.505921		-0.0113037	0.430571		-0.00615157	0.430571
																																		-0.00189401	0.506579		0.000363097	0.506579		-0.0112795	0.431131		-0.00614825	0.431131
																																		-0.00188871	0.507237		0.000384437	0.507237		-0.0111843	0.431691		-0.00608891	0.431691
																																		-0.00180436	0.507895		0.000392264	0.507895		-0.0111798	0.432251		-0.00604625	0.432251
																																		-0.00159248	0.508553		0.00041176	0.508553		-0.0111105	0.432811		-0.00587524	0.432811
																																		-0.00139511	0.509211		0.000471754	0.509211		-0.0111041	0.433371		-0.00586836	0.433371
																																		-0.00129914	0.509868		0.000722788	0.509868		-0.0109926	0.433931		-0.00564709	0.433931
																																		-0.00123703	0.510526		0.000739587	0.510526		-0.0109796	0.43449		-0.00562246	0.43449
																																		-0.000961061	0.511184		0.000752405	0.511184		-0.0109486	0.43505		-0.00553341	0.43505
																																		-0.000925252	0.511842		0.000798883	0.511842		-0.0109234	0.43561		-0.00550631	0.43561
																																		-0.000882354	0.5125		0.000819717	0.5125		-0.0109048	0.43617		-0.00534762	0.43617
																																		-0.000765143	0.513158		0.000867839	0.513158		-0.0108732	0.43673		-0.00525374	0.43673
																																		-0.000722619	0.513816		0.000929979	0.513816		-0.010752	0.43729		-0.00495818	0.43729
																																		-0.000703611	0.514474		0.000979061	0.514474		-0.0106563	0.43785		-0.00491414	0.43785
																																		-0.000690614	0.515132		0.000985542	0.515132		-0.0106225	0.43841		-0.00490808	0.43841
																																		-0.000588785	0.515789		0.000998592	0.515789		-0.0105936	0.43897		-0.00488028	0.43897
																																		-0.000572801	0.516447		0.00101174	0.516447		-0.0105901	0.43953		-0.00483472	0.43953
																																		-0.000518507	0.517105		0.0010175	0.517105		-0.0105892	0.44009		-0.00464861	0.44009
																																		-0.000457659	0.517763		0.00104473	0.517763		-0.010525	0.440649		-0.00456639	0.440649
																																		-0.000368481	0.518421		0.00106192	0.518421		-0.0104923	0.441209		-0.00454178	0.441209
																																		-0.000326183	0.519079		0.00108179	0.519079		-0.0103512	0.441769		-0.00428575	0.441769
																																		-0.000324536	0.519737		0.00115148	0.519737		-0.010308	0.442329		-0.00426435	0.442329
																																		-0.00030493	0.520395		0.00115744	0.520395		-0.0102807	0.442889		-0.0042041	0.442889
																																		-0.000277891	0.521053		0.00140709	0.521053		-0.010241	0.443449		-0.00416059	0.443449
																																		-0.000202857	0.521711		0.00146894	0.521711		-0.00999661	0.444009		-0.00408853	0.444009
																																		-0.000153756	0.522368		0.0014997	0.522368		-0.00993569	0.444569		-0.00379518	0.444569
																																		-0.000108569	0.523026		0.00161203	0.523026		-0.00993041	0.445129		-0.00375055	0.445129
																																		-1.61431e-05	0.523684		0.00168121	0.523684		-0.00992865	0.445689		-0.00374631	0.445689
																																		-9.35495e-06	0.524342		0.00179114	0.524342		-0.00975052	0.446249		-0.00358635	0.446249
																																		-8.25749e-06	0.525		0.00180512	0.525		-0.00956367	0.446809		-0.00354514	0.446809
																																		2.91514e-05	0.525658		0.00191906	0.525658		-0.00955368	0.447368		-0.00350904	0.447368
																																		4.78996e-05	0.526316		0.00193945	0.526316		-0.00944743	0.447928		-0.00349015	0.447928
																																		6.73562e-05	0.526974		0.00198883	0.526974		-0.00943271	0.448488		-0.00348399	0.448488
																																		7.65935e-05	0.527632		0.00201279	0.527632		-0.00942835	0.449048		-0.00346841	0.449048
																																		0.000104421	0.528289		0.00216193	0.528289		-0.00942179	0.449608		-0.00343543	0.449608
																																		0.000161564	0.528947		0.00219641	0.528947		-0.00939797	0.450168		-0.00329657	0.450168
																																		0.000192976	0.529605		0.00221415	0.529605		-0.00931058	0.450728		-0.0031993	0.450728
																																		0.000212248	0.530263		0.00229706	0.530263		-0.00929963	0.451288		-0.00317215	0.451288
																																		0.000218903	0.530921		0.0023429	0.530921		-0.0092668	0.451848		-0.00314293	0.451848
																																		0.00022898	0.531579		0.00234525	0.531579		-0.00926275	0.452408		-0.00308301	0.452408
																																		0.000306531	0.532237		0.00236534	0.532237		-0.00926064	0.452968		-0.00296695	0.452968
																																		0.000590392	0.532895		0.00265897	0.532895		-0.00868303	0.453527		-0.00291688	0.453527
																																		0.000601422	0.533553		0.00276298	0.533553		-0.00858916	0.454087		-0.00270316	0.454087
																																		0.000806704	0.534211		0.00279962	0.534211		-0.00853616	0.454647		-0.00269248	0.454647
																																		0.000864344	0.534868		0.00283438	0.534868		-0.00848363	0.455207		-0.0026878	0.455207
																																		0.000932556	0.535526		0.00294142	0.535526		-0.00841117	0.455767		-0.00263324	0.455767
																																		0.000943894	0.536184		0.00304407	0.536184		-0.00840964	0.456327		-0.0024601	0.456327
																																		0.00103252	0.536842		0.00313772	0.536842		-0.00833804	0.456887		-0.00232	0.456887
																																		0.00104012	0.5375		0.00319679	0.5375		-0.00829437	0.457447		-0.0023061	0.457447
																																		0.00121208	0.538158		0.00320029	0.538158		-0.00817665	0.458007		-0.00225161	0.458007
																																		0.00133271	0.538816		0.003282	0.538816		-0.00806889	0.458567		-0.00210106	0.458567
																																		0.00151955	0.539474		0.0034334	0.539474		-0.00805941	0.459127		-0.00199856	0.459127
																																		0.00157376	0.540132		0.00353756	0.540132		-0.00805128	0.459686		-0.00197592	0.459686
																																		0.00162183	0.540789		0.0036009	0.540789		-0.00804534	0.460246		-0.00170871	0.460246
																																		0.00166952	0.541447		0.00365508	0.541447		-0.0080258	0.460806		-0.00156389	0.460806
																																		0.00168208	0.542105		0.00365713	0.542105		-0.00802063	0.461366		-0.00154269	0.461366
																																		0.00168575	0.542763		0.00367567	0.542763		-0.00799827	0.461926		-0.00141929	0.461926
																																		0.00172068	0.543421		0.00369841	0.543421		-0.00779807	0.462486		-0.00116179	0.462486
																																		0.00180437	0.544079		0.00372318	0.544079		-0.00761251	0.463046		-0.00089806	0.463046
																																		0.00186498	0.544737		0.0037233	0.544737		-0.00759178	0.463606		-0.000880561	0.463606
																																		0.0018691	0.545395		0.0037321	0.545395		-0.00757818	0.464166		-0.000874197	0.464166
																																		0.00188847	0.546053		0.00374896	0.546053		-0.00748527	0.464726		-0.000849409	0.464726
																																		0.00199841	0.546711		0.00399624	0.546711		-0.00742802	0.465286		-0.000546229	0.465286
																																		0.00200375	0.547368		0.00408474	0.547368		-0.00741655	0.465845		-0.000536706	0.465845
																																		0.00203608	0.548026		0.00409269	0.548026		-0.00714154	0.466405		-0.000459435	0.466405
																																		0.00205087	0.548684		0.00410067	0.548684		-0.00704305	0.466965		-0.000381813	0.466965
																																		0.00211621	0.549342		0.00417053	0.549342		-0.0068857	0.467525		-0.000332691	0.467525
																																		0.0021258	0.55		0.00419297	0.55		-0.00677782	0.468085		-0.000305848	0.468085
																																		0.00214683	0.550658		0.00426542	0.550658		-0.00677005	0.468645		-0.000244147	0.468645
																																		0.00216753	0.551316		0.00462173	0.551316		-0.00670917	0.469205		-0.000243248	0.469205
																																		0.00217142	0.551974		0.00482254	0.551974		-0.00666782	0.469765		-0.000180515	0.469765
																																		0.00221319	0.552632		0.0049001	0.552632		-0.00665777	0.470325		-0.000176529	0.470325
																																		0.00230415	0.553289		0.00490618	0.553289		-0.00660752	0.470885		-0.00015205	0.470885
																																		0.00233133	0.553947		0.00492053	0.553947		-0.00655981	0.471445		-9.50344e-05	0.471445
																																		0.00237037	0.554605		0.00502559	0.554605		-0.00649338	0.472004		0.00010265	0.472004
																																		0.00239824	0.555263		0.00503262	0.555263		-0.00638073	0.472564		0.000147999	0.472564
																																		0.00246984	0.555921		0.00505207	0.555921		-0.00636949	0.473124		0.000158519	0.473124
																																		0.00257023	0.556579		0.00506113	0.556579		-0.00634526	0.473684		0.000190341	0.473684
																																		0.00258332	0.557237		0.00509578	0.557237		-0.00625248	0.474244		0.000202021	0.474244
																																		0.0026061	0.557895		0.00519207	0.557895		-0.00613691	0.474804		0.00032736	0.474804
																																		0.00264535	0.558553		0.00528799	0.558553		-0.00611545	0.475364		0.000331019	0.475364
																																		0.00269277	0.559211		0.00533177	0.559211		-0.00609588	0.475924		0.000360857	0.475924
																																		0.00271766	0.559868		0.0053508	0.559868		-0.00604529	0.476484		0.00037408	0.476484
																																		0.00277814	0.560526		0.00536027	0.560526		-0.00601494	0.477044		0.000410075	0.477044
																																		0.00278121	0.561184		0.00541637	0.561184		-0.00588512	0.477604		0.000737592	0.477604
																																		0.00292211	0.561842		0.00550332	0.561842		-0.00570122	0.478163		0.000741267	0.478163
																																		0.00305531	0.5625		0.00554511	0.5625		-0.00564288	0.478723		0.000798042	0.478723
																																		0.00306359	0.563158		0.00559351	0.563158		-0.00560559	0.479283		0.000834444	0.479283
																																		0.003065	0.563816		0.0056051	0.563816		-0.00547172	0.479843		0.000855407	0.479843
																																		0.0031853	0.564474		0.00560724	0.564474		-0.00542111	0.480403		0.00101053	0.480403
																																		0.00322662	0.565132		0.00567492	0.565132		-0.0053662	0.480963		0.00132515	0.480963
																																		0.00333355	0.565789		0.00569124	0.565789		-0.0053568	0.481523		0.00133258	0.481523
																																		0.00336851	0.566447		0.00570137	0.566447		-0.00524986	0.482083		0.0013933	0.482083
																																		0.00341069	0.567105		0.00575781	0.567105		-0.00524805	0.482643		0.00139786	0.482643
																																		0.00345333	0.567763		0.00579674	0.567763		-0.00522611	0.483203		0.00140829	0.483203
																																		0.00346455	0.568421		0.0058176	0.568421		-0.00504209	0.483763		0.00148253	0.483763
																																		0.00348744	0.569079		0.0059687	0.569079		-0.00502776	0.484323		0.00149516	0.484323
																																		0.0034903	0.569737		0.00597247	0.569737		-0.00500927	0.484882		0.00152282	0.484882
																																		0.00360094	0.570395		0.00598104	0.570395		-0.00495431	0.485442		0.00154934	0.485442
																																		0.00360665	0.571053		0.00599593	0.571053		-0.00484044	0.486002		0.00167467	0.486002
																																		0.00361411	0.571711		0.00601801	0.571711		-0.00469152	0.486562		0.00169427	0.486562
																																		0.00396576	0.572368		0.00602674	0.572368		-0.00467959	0.487122		0.00171631	0.487122
																																		0.00397249	0.573026		0.0061164	0.573026		-0.00459879	0.487682		0.0017499	0.487682
																																		0.00408459	0.573684		0.00617684	0.573684		-0.00453372	0.488242		0.00176722	0.488242
																																		0.00427817	0.574342		0.00621178	0.574342		-0.00442663	0.488802		0.0018011	0.488802
																																		0.00431737	0.575		0.00641775	0.575		-0.00426526	0.489362		0.00185305	0.489362
																																		0.00434945	0.575658		0.00657092	0.575658		-0.00400965	0.489922		0.00188049	0.489922
																																		0.00437331	0.576316		0.00664427	0.576316		-0.00379377	0.490482		0.00196023	0.490482
																																		0.0046864	0.576974		0.00676121	0.576974		-0.00362921	0.491041		0.00206444	0.491041
																																		0.00473223	0.577632		0.0067782	0.577632		-0.00357172	0.491601		0.00209358	0.491601
																																		0.00487544	0.578289		0.00679038	0.578289		-0.00352444	0.492161		0.00214549	0.492161
																																		0.00511984	0.578947		0.00682354	0.578947		-0.0033828	0.492721		0.00217718	0.492721
																																		0.00517051	0.579605		0.00684044	0.579605		-0.00336161	0.493281		0.00226716	0.493281
																																		0.00519855	0.580263		0.00687063	0.580263		-0.00332857	0.493841		0.00237178	0.493841
																																		0.0052005	0.580921		0.00695143	0.580921		-0.00330383	0.494401		0.00253947	0.494401
																																		0.00522148	0.581579		0.00702638	0.581579		-0.00329254	0.494961		0.00265839	0.494961
																																		0.00530083	0.582237		0.00707943	0.582237		-0.00329046	0.495521		0.00273406	0.495521
																																		0.00533979	0.582895		0.00720431	0.582895		-0.00317526	0.496081		0.00277161	0.496081
																																		0.005383	0.583553		0.00724538	0.583553		-0.00315364	0.496641		0.00289217	0.496641
																																		0.00548184	0.584211		0.00729038	0.584211		-0.00308961	0.4972		0.00296899	0.4972
																																		0.00565774	0.584868		0.00731541	0.584868		-0.00308742	0.49776		0.00296979	0.49776
																																		0.00567232	0.585526		0.00733897	0.585526		-0.00292538	0.49832		0.00301176	0.49832
																																		0.00587692	0.586184		0.00736385	0.586184		-0.00276895	0.49888		0.00308162	0.49888
																																		0.00589074	0.586842		0.00745388	0.586842		-0.00275051	0.49944		0.00321487	0.49944
																																		0.00594195	0.5875		0.00748349	0.5875		-0.00274761	0.5		0.00325777	0.5
																																		0.00599236	0.588158		0.00753545	0.588158		-0.00261867	0.50056		0.00327291	0.50056
																																		0.00616692	0.588816		0.00755909	0.588816		-0.00258399	0.50112		0.00333213	0.50112
																																		0.00617354	0.589474		0.00757064	0.589474		-0.00257673	0.50168		0.00372772	0.50168
																																		0.00623375	0.590132		0.00758091	0.590132		-0.00254026	0.50224		0.00375694	0.50224
																																		0.00623951	0.590789		0.00765818	0.590789		-0.00251425	0.5028		0.00378846	0.5028
																																		0.0062749	0.591447		0.00769527	0.591447		-0.0023337	0.503359		0.00380395	0.503359
																																		0.00631209	0.592105		0.00781098	0.592105		-0.00225889	0.503919		0.00381858	0.503919
																																		0.00633958	0.592763		0.00806371	0.592763		-0.00224651	0.504479		0.00385011	0.504479
																																		0.00641411	0.593421		0.00814591	0.593421		-0.00223176	0.505039		0.00386845	0.505039
																																		0.00646207	0.594079		0.00835236	0.594079		-0.00222019	0.505599		0.00393722	0.505599
																																		0.00653306	0.594737		0.00838523	0.594737		-0.00221068	0.506159		0.00393892	0.506159
																																		0.00672264	0.595395		0.0085429	0.595395		-0.00216336	0.506719		0.0039531	0.506719
																																		0.00673619	0.596053		0.0086047	0.596053		-0.0021633	0.507279		0.00396724	0.507279
																																		0.00674914	0.596711		0.00870461	0.596711		-0.00196376	0.507839		0.00410163	0.507839
																																		0.006793	0.597368		0.00892495	0.597368		-0.00183173	0.508399		0.00425919	0.508399
																																		0.00679807	0.598026		0.00902173	0.598026		-0.00173954	0.508959		0.00427449	0.508959
																																		0.00683149	0.598684		0.00924712	0.598684		-0.00159441	0.509518		0.0043947	0.509518
																																		0.00686139	0.599342		0.00930899	0.599342		-0.00148936	0.510078		0.00442803	0.510078
																																		0.00688042	0.6		0.00939394	0.6		-0.00148031	0.510638		0.00445402	0.510638
																																		0.00689012	0.600658		0.00952187	0.600658		-0.00146945	0.511198		0.00446458	0.511198
																																		0.00694416	0.601316		0.00953404	0.601316		-0.00144025	0.511758		0.00446867	0.511758
																																		0.00698498	0.601974		0.00956329	0.601974		-0.00143984	0.512318		0.00451164	0.512318
																																		0.00701726	0.602632		0.00965547	0.602632		-0.00143711	0.512878		0.00455776	0.512878
																																		0.00708472	0.603289		0.00974796	0.603289		-0.00140648	0.513438		0.004677	0.513438
																																		0.00709958	0.603947		0.00984533	0.603947		-0.00133621	0.513998		0.00471003	0.513998
																																		0.00723004	0.604605		0.010043	0.604605		-0.00132241	0.514558		0.00471283	0.514558
																																		0.00726638	0.605263		0.0100722	0.605263		-0.0012716	0.515118		0.00471996	0.515118
																																		0.00728505	0.605921		0.0101834	0.605921		-0.00119051	0.515677		0.00474103	0.515677
																																		0.00732217	0.606579		0.0102068	0.606579		-0.00107768	0.516237		0.004775	0.516237
																																		0.00737234	0.607237		0.0103087	0.607237		-0.00102962	0.516797		0.00489191	0.516797
																																		0.00743142	0.607895		0.0103377	0.607895		-0.00102644	0.517357		0.00495782	0.517357
																																		0.00743312	0.608553		0.0103825	0.608553		-0.000923926	0.517917		0.00498001	0.517917
																																		0.00747232	0.609211		0.0104036	0.609211		-0.000879584	0.518477		0.00515976	0.518477
																																		0.007848	0.609868		0.0104137	0.609868		-0.000841263	0.519037		0.00543767	0.519037
																																		0.00799482	0.610526		0.0104848	0.610526		-0.000700747	0.519597		0.0055659	0.519597
																																		0.0080214	0.611184		0.0105337	0.611184		-0.0006747	0.520157		0.00572995	0.520157
																																		0.00811841	0.611842		0.0105912	0.611842		-0.000662871	0.520717		0.00580263	0.520717
																																		0.00819368	0.6125		0.0105916	0.6125		-0.000456815	0.521277		0.00584193	0.521277
																																		0.00822356	0.613158		0.0106022	0.613158		-0.000351848	0.521837		0.00586823	0.521837
																																		0.00828813	0.613816		0.0106333	0.613816		-0.000265031	0.522396		0.00594124	0.522396
																																		0.00830065	0.614474		0.0107158	0.614474		-0.000198491	0.522956		0.00595662	0.522956
																																		0.00831199	0.615132		0.0107493	0.615132		-7.3334e-05	0.523516		0.00598009	0.523516
																																		0.00836881	0.615789		0.0107804	0.615789		1.40704e-05	0.524076		0.00598683	0.524076
																																		0.00837089	0.616447		0.0109484	0.616447		2.04545e-05	0.524636		0.00601063	0.524636
																																		0.00839949	0.617105		0.0110354	0.617105		9.64124e-05	0.525196		0.00623784	0.525196
																																		0.00842075	0.617763		0.0110453	0.617763		0.000106626	0.525756		0.00628405	0.525756
																																		0.00852624	0.618421		0.0112574	0.618421		0.000167554	0.526316		0.0063262	0.526316
																																		0.00859438	0.619079		0.0114801	0.619079		0.000174986	0.526876		0.00639837	0.526876
																																		0.00861053	0.619737		0.0114812	0.619737		0.00018454	0.527436		0.00655428	0.527436
																																		0.00880056	0.620395		0.0115486	0.620395		0.0002045	0.527996		0.00658602	0.527996
																																		0.00882697	0.621053		0.0115956	0.621053		0.000217713	0.528555		0.00665921	0.528555
																																		0.00883787	0.621711		0.0116147	0.621711		0.000379425	0.529115		0.0067358	0.529115
																																		0.00890008	0.622368		0.0116715	0.622368		0.000426985	0.529675		0.00677073	0.529675
																																		0.00895961	0.623026		0.0116724	0.623026		0.000478214	0.530235		0.00686442	0.530235
																																		0.00904135	0.623684		0.0117283	0.623684		0.0005391	0.530795		0.0070634	0.530795
																																		0.00905507	0.624342		0.0117896	0.624342		0.00070892	0.531355		0.00730521	0.531355
																																		0.0091683	0.625		0.011848	0.625		0.000783904	0.531915		0.00735191	0.531915
																																		0.00945319	0.625658		0.0119368	0.625658		0.000911277	0.532475		0.00735195	0.532475
																																		0.00956693	0.626316		0.0119601	0.626316		0.000986502	0.533035		0.00744445	0.533035
																																		0.00965382	0.626974		0.0120403	0.626974		0.00099948	0.533595		0.00748831	0.533595
																																		0.0097447	0.627632		0.0120598	0.627632		0.00106498	0.534155		0.00758198	0.534155
																																		0.00974887	0.628289		0.0123028	0.628289		0.00107855	0.534714		0.00760139	0.534714
																																		0.00983737	0.628947		0.0123355	0.628947		0.00113755	0.535274		0.0076024	0.535274
																																		0.00991648	0.629605		0.0123803	0.629605		0.0011744	0.535834		0.00762521	0.535834
																																		0.00996492	0.630263		0.0124278	0.630263		0.00117643	0.536394		0.00765773	0.536394
																																		0.0101638	0.630921		0.0124291	0.630921		0.0012617	0.536954		0.00781417	0.536954
																																		0.0101992	0.631579		0.0124882	0.631579		0.00143115	0.537514		0.00783294	0.537514
																																		0.0102267	0.632237		0.0126696	0.632237		0.00148049	0.538074		0.0079067	0.538074
																																		0.0104026	0.632895		0.0127217	0.632895		0.00157048	0.538634		0.0079619	0.538634
																																		0.0104629	0.633553		0.0128753	0.633553		0.00157949	0.539194		0.00802345	0.539194
																																		0.0105375	0.634211		0.0129727	0.634211		0.00168603	0.539754		0.00811652	0.539754
																																		0.0108632	0.634868		0.013	0.634868		0.001728	0.540314		0.00815768	0.540314
																																		0.0109972	0.635526		0.0130118	0.635526		0.00174748	0.540873		0.00815981	0.540873
																																		0.0109978	0.636184		0.0130908	0.636184		0.0017626	0.541433		0.00817739	0.541433
																																		0.01103	0.636842		0.0131182	0.636842		0.00189807	0.541993		0.00833086	0.541993
																																		0.0110942	0.6375		0.0132249	0.6375		0.00191762	0.542553		0.00849288	0.542553
																																		0.0111192	0.638158		0.0132831	0.638158		0.00193179	0.543113		0.00870081	0.543113
																																		0.0112356	0.638816		0.0133152	0.638816		0.00207089	0.543673		0.00875758	0.543673
																																		0.0112514	0.639474		0.0133714	0.639474		0.00223242	0.544233		0.0088361	0.544233
																																		0.0113473	0.640132		0.0133962	0.640132		0.00228131	0.544793		0.00883838	0.544793
																																		0.0113907	0.640789		0.0134471	0.640789		0.00229005	0.545353		0.00891257	0.545353
																																		0.0114023	0.641447		0.0137386	0.641447		0.00243324	0.545913		0.00896975	0.545913
																																		0.0114657	0.642105		0.0137507	0.642105		0.00244209	0.546473		0.00900173	0.546473
																																		0.0115486	0.642763		0.0137767	0.642763		0.0024616	0.547032		0.00913566	0.547032
																																		0.0116149	0.643421		0.013821	0.643421		0.00251207	0.547592		0.0091709	0.547592
																																		0.011741	0.644079		0.0138664	0.644079		0.00257436	0.548152		0.00922416	0.548152
																																		0.0118227	0.644737		0.0139606	0.644737		0.002631	0.548712		0.00932765	0.548712
																																		0.0120389	0.645395		0.0139885	0.645395		0.00279339	0.549272		0.00933838	0.549272
																																		0.0122025	0.646053		0.0140373	0.646053		0.00308197	0.549832		0.00939522	0.549832
																																		0.0122086	0.646711		0.0140775	0.646711		0.00313847	0.550392		0.00947614	0.550392
																																		0.0122141	0.647368		0.01408	0.647368		0.00318447	0.550952		0.00948497	0.550952
																																		0.0122796	0.648026		0.0141865	0.648026		0.00341523	0.551512		0.00966777	0.551512
																																		0.0122828	0.648684		0.0142274	0.648684		0.00345868	0.552072		0.00967162	0.552072
																																		0.0123456	0.649342		0.0142617	0.649342		0.00355445	0.552632		0.00968505	0.552632
																																		0.0123459	0.65		0.0143114	0.65		0.00355472	0.553191		0.00972819	0.553191
																																		0.0123961	0.650658		0.014379	0.650658		0.003568	0.553751		0.00972955	0.553751
																																		0.0124493	0.651316		0.0144013	0.651316		0.00364485	0.554311		0.00981718	0.554311
																																		0.0124761	0.651974		0.0144837	0.651974		0.00370262	0.554871		0.0099484	0.554871
																																		0.0125422	0.652632		0.0145006	0.652632		0.00371847	0.555431		0.00995971	0.555431
																																		0.0127258	0.653289		0.014652	0.653289		0.00398857	0.555991		0.00998988	0.555991
																																		0.0128256	0.653947		0.0146953	0.653947		0.0039981	0.556551		0.0100637	0.556551
																																		0.0128965	0.654605		0.0147151	0.654605		0.0040572	0.557111		0.0100955	0.557111
																																		0.0130221	0.655263		0.0147575	0.655263		0.00418094	0.557671		0.0101392	0.557671
																																		0.0130929	0.655921		0.0148258	0.655921		0.00418708	0.558231		0.0101481	0.558231
																																		0.0131147	0.656579		0.0149332	0.656579		0.00426458	0.558791		0.0102232	0.558791
																																		0.0132693	0.657237		0.0149688	0.657237		0.00428627	0.559351		0.0103139	0.559351
																																		0.01327	0.657895		0.0149737	0.657895		0.00439494	0.55991		0.0103179	0.55991
																																		0.0133184	0.658553		0.0149996	0.658553		0.00464153	0.56047		0.0104987	0.56047
																																		0.0133502	0.659211		0.0150596	0.659211		0.00466973	0.56103		0.0106398	0.56103
																																		0.0133819	0.659868		0.0151486	0.659868		0.00496427	0.56159		0.0108698	0.56159
																																		0.0134539	0.660526		0.0151491	0.660526		0.00500131	0.56215		0.0110941	0.56215
																																		0.0135726	0.661184		0.0151495	0.661184		0.0051203	0.56271		0.011122	0.56271
																																		0.0135897	0.661842		0.0151683	0.661842		0.00515771	0.56327		0.0112025	0.56327
																																		0.0137237	0.6625		0.0151913	0.6625		0.0052261	0.56383		0.0112721	0.56383
																																		0.0137658	0.663158		0.0152984	0.663158		0.00528935	0.56439		0.0112896	0.56439
																																		0.0138007	0.663816		0.0153047	0.663816		0.005453	0.56495		0.0113964	0.56495
																																		0.0138046	0.664474		0.015705	0.664474		0.00554675	0.56551		0.0114422	0.56551
																																		0.0140095	0.665132		0.015821	0.665132		0.00561793	0.566069		0.0114716	0.566069
																																		0.0140241	0.665789		0.0158599	0.665789		0.00568256	0.566629		0.0115752	0.566629
																																		0.0140394	0.666447		0.0160097	0.666447		0.00571543	0.567189		0.0116077	0.567189
																																		0.0141061	0.667105		0.0160685	0.667105		0.0058641	0.567749		0.0117039	0.567749
																																		0.0144335	0.667763		0.0160828	0.667763		0.00589295	0.568309		0.0117174	0.568309
																																		0.014538	0.668421		0.0160896	0.668421		0.00589983	0.568869		0.0117329	0.568869
																																		0.0146107	0.669079		0.0161774	0.669079		0.00591148	0.569429		0.0117345	0.569429
																																		0.0146882	0.669737		0.0162856	0.669737		0.00613024	0.569989		0.0118265	0.569989
																																		0.0148746	0.670395		0.0163169	0.670395		0.00619957	0.570549		0.0118371	0.570549
																																		0.0148883	0.671053		0.0163259	0.671053		0.00624945	0.571109		0.0118753	0.571109
																																		0.0149252	0.671711		0.0163691	0.671711		0.00636457	0.571669		0.0119536	0.571669
																																		0.0149373	0.672368		0.0165496	0.672368		0.00641332	0.572228		0.0120399	0.572228
																																		0.0150747	0.673026		0.0167719	0.673026		0.00659236	0.572788		0.0120612	0.572788
																																		0.015169	0.673684		0.0168278	0.673684		0.00661514	0.573348		0.0120856	0.573348
																																		0.0151919	0.674342		0.0168689	0.674342		0.00665293	0.573908		0.0121747	0.573908
																																		0.0153816	0.675		0.0169733	0.675		0.00672108	0.574468		0.0123426	0.574468
																																		0.0154329	0.675658		0.0170364	0.675658		0.00672466	0.575028		0.0123633	0.575028
																																		0.0157246	0.676316		0.0172935	0.676316		0.00704016	0.575588		0.0123898	0.575588
																																		0.0158341	0.676974		0.0173089	0.676974		0.00719388	0.576148		0.0124238	0.576148
																																		0.0158594	0.677632		0.0175473	0.677632		0.00729216	0.576708		0.0124787	0.576708
																																		0.0160876	0.678289		0.0176013	0.678289		0.00735876	0.577268		0.0125043	0.577268
																																		0.0161426	0.678947		0.0176904	0.678947		0.00749957	0.577828		0.0126466	0.577828
																																		0.0161456	0.679605		0.0176941	0.679605		0.00770365	0.578387		0.0128251	0.578387
																																		0.016466	0.680263		0.0178091	0.680263		0.00788539	0.578947		0.0128304	0.578947
																																		0.0164733	0.680921		0.0178238	0.680921		0.00806614	0.579507		0.0128721	0.579507
																																		0.016525	0.681579		0.0179066	0.681579		0.00817274	0.580067		0.0129862	0.580067
																																		0.0165509	0.682237		0.0179554	0.682237		0.0081818	0.580627		0.012992	0.580627
																																		0.0165637	0.682895		0.0179698	0.682895		0.00824126	0.581187		0.0129981	0.581187
																																		0.0165998	0.683553		0.0179829	0.683553		0.00830605	0.581747		0.013008	0.581747
																																		0.0166046	0.684211		0.0179952	0.684211		0.00832056	0.582307		0.0130729	0.582307
																																		0.0166177	0.684868		0.0180017	0.684868		0.00843404	0.582867		0.0131889	0.582867
																																		0.0166482	0.685526		0.018115	0.685526		0.00856313	0.583427		0.0134453	0.583427
																																		0.0166704	0.686184		0.0181162	0.686184		0.0086229	0.583987		0.0135044	0.583987
																																		0.0169449	0.686842		0.0181482	0.686842		0.00864128	0.584546		0.0135275	0.584546
																																		0.01702	0.6875		0.0182946	0.6875		0.00872529	0.585106		0.0135422	0.585106
																																		0.0171191	0.688158		0.0183361	0.688158		0.0088725	0.585666		0.0136112	0.585666
																																		0.0172388	0.688816		0.0184194	0.688816		0.00892774	0.586226		0.0136411	0.586226
																																		0.0172642	0.689474		0.0184746	0.689474		0.00922075	0.586786		0.0137402	0.586786
																																		0.0173484	0.690132		0.018811	0.690132		0.00925386	0.587346		0.013776	0.587346
																																		0.0173495	0.690789		0.0189349	0.690789		0.0093552	0.587906		0.0139515	0.587906
																																		0.0174073	0.691447		0.01895	0.691447		0.00945996	0.588466		0.0139684	0.588466
																																		0.0174356	0.692105		0.0189804	0.692105		0.00954868	0.589026		0.0142386	0.589026
																																		0.01746	0.692763		0.0190328	0.692763		0.00984631	0.589586		0.0142893	0.589586
																																		0.017707	0.693421		0.0191158	0.693421		0.0100424	0.590146		0.0143395	0.590146
																																		0.017852	0.694079		0.0191383	0.694079		0.010284	0.590705		0.0144238	0.590705
																																		0.0178634	0.694737		0.019223	0.694737		0.0107025	0.591265		0.0144978	0.591265
																																		0.0178762	0.695395		0.0192586	0.695395		0.0107269	0.591825		0.0145154	0.591825
																																		0.0179091	0.696053		0.0192754	0.696053		0.0109614	0.592385		0.014536	0.592385
																																		0.0179675	0.696711		0.0196825	0.696711		0.0109987	0.592945		0.0146851	0.592945
																																		0.0179867	0.697368		0.0197602	0.697368		0.0112065	0.593505		0.0146874	0.593505
																																		0.018129	0.698026		0.0198162	0.698026		0.0112202	0.594065		0.0146897	0.594065
																																		0.0181627	0.698684		0.0198735	0.698684		0.0113733	0.594625		0.0147932	0.594625
																																		0.0181762	0.699342		0.0200343	0.699342		0.0114503	0.595185		0.0148096	0.595185
																																		0.018184	0.7		0.0200814	0.7		0.0114675	0.595745		0.0149778	0.595745
																																		0.0183778	0.700658		0.0201036	0.700658		0.0114866	0.596305		0.0151627	0.596305
																																		0.0184253	0.701316		0.0201665	0.701316		0.0115039	0.596865		0.0153606	0.596865
																																		0.0185154	0.701974		0.0204195	0.701974		0.0115136	0.597424		0.0156442	0.597424
																																		0.0185263	0.702632		0.0204564	0.702632		0.0115611	0.597984		0.015674	0.597984
																																		0.0186378	0.703289		0.0205825	0.703289		0.0117528	0.598544		0.015766	0.598544
																																		0.0188057	0.703947		0.0206175	0.703947		0.0117739	0.599104		0.0158145	0.599104
																																		0.018817	0.704605		0.020712	0.704605		0.0118236	0.599664		0.0159192	0.599664
																																		0.0188973	0.705263		0.0207262	0.705263		0.0118244	0.600224		0.0159842	0.600224
																																		0.0189339	0.705921		0.0207404	0.705921		0.0119102	0.600784		0.0161394	0.600784
																																		0.0189828	0.706579		0.0208361	0.706579		0.0119723	0.601344		0.0161423	0.601344
																																		0.0193312	0.707237		0.020881	0.707237		0.0120621	0.601904		0.0161574	0.601904
																																		0.0194739	0.707895		0.0209808	0.707895		0.0120785	0.602464		0.0163262	0.602464
																																		0.0195876	0.708553		0.0210337	0.708553		0.0121059	0.603024		0.0163389	0.603024
																																		0.0195969	0.709211		0.0211167	0.709211		0.0121147	0.603583		0.0168263	0.603583
																																		0.0197053	0.709868		0.0213269	0.709868		0.0121173	0.604143		0.0168408	0.604143
																																		0.0198251	0.710526		0.0213337	0.710526		0.0122175	0.604703		0.016954	0.604703
																																		0.0198846	0.711184		0.0213429	0.711184		0.0122635	0.605263		0.0170602	0.605263
																																		0.0199093	0.711842		0.0214378	0.711842		0.0123106	0.605823		0.0171179	0.605823
																																		0.0199628	0.7125		0.0214646	0.7125		0.012392	0.606383		0.0171401	0.606383
																																		0.0200143	0.713158		0.0214937	0.713158		0.012563	0.606943		0.0172635	0.606943
																																		0.0202123	0.713816		0.0215175	0.713816		0.0126519	0.607503		0.0172801	0.607503
																																		0.0203642	0.714474		0.0216683	0.714474		0.0128241	0.608063		0.0172834	0.608063
																																		0.020566	0.715132		0.0218466	0.715132		0.0129109	0.608623		0.0175626	0.608623
																																		0.0209171	0.715789		0.0219225	0.715789		0.0130683	0.609183		0.0176078	0.609183
																																		0.0209587	0.716447		0.0219676	0.716447		0.0131742	0.609742		0.0176104	0.609742
																																		0.0209944	0.717105		0.0222058	0.717105		0.0131863	0.610302		0.0176473	0.610302
																																		0.0211029	0.717763		0.0222615	0.717763		0.0132196	0.610862		0.0178164	0.610862
																																		0.0212389	0.718421		0.0223074	0.718421		0.0132599	0.611422		0.0178729	0.611422
																																		0.0212987	0.719079		0.0224232	0.719079		0.0133321	0.611982		0.0180787	0.611982
																																		0.0214566	0.719737		0.0226614	0.719737		0.013424	0.612542		0.0180816	0.612542
																																		0.02161	0.720395		0.0226721	0.720395		0.0135416	0.613102		0.0180818	0.613102
																																		0.0218596	0.721053		0.0228734	0.721053		0.01358	0.613662		0.018082	0.613662
																																		0.0218683	0.721711		0.0229188	0.721711		0.0136918	0.614222		0.0181123	0.614222
																																		0.0218753	0.722368		0.0230973	0.722368		0.0137211	0.614782		0.0181266	0.614782
																																		0.0220709	0.723026		0.0231103	0.723026		0.0137763	0.615342		0.0181672	0.615342
																																		0.0221043	0.723684		0.0232798	0.723684		0.01379	0.615901		0.018224	0.615901
																																		0.0221408	0.724342		0.02332	0.724342		0.0138116	0.616461		0.0182825	0.616461
																																		0.0221703	0.725		0.0235241	0.725		0.0138701	0.617021		0.0184596	0.617021
																																		0.022236	0.725658		0.0235896	0.725658		0.0138781	0.617581		0.0185265	0.617581
																																		0.0222906	0.726316		0.0236555	0.726316		0.0139713	0.618141		0.0186601	0.618141
																																		0.0223105	0.726974		0.0236649	0.726974		0.014255	0.618701		0.0194105	0.618701
																																		0.0223424	0.727632		0.023731	0.727632		0.0142925	0.619261		0.0195167	0.619261
																																		0.0224612	0.728289		0.0239263	0.728289		0.0143184	0.619821		0.0197463	0.619821
																																		0.0229819	0.728947		0.0240416	0.728947		0.0143841	0.620381		0.01977	0.620381
																																		0.0230994	0.729605		0.0240537	0.729605		0.0144145	0.620941		0.0198777	0.620941
																																		0.0232269	0.730263		0.0240935	0.730263		0.0144616	0.621501		0.0200156	0.621501
																																		0.0234737	0.730921		0.0241015	0.730921		0.0145035	0.62206		0.020084	0.62206
																																		0.0235881	0.731579		0.0241979	0.731579		0.0145459	0.62262		0.020174	0.62262
																																		0.0236194	0.732237		0.02425	0.732237		0.0148073	0.62318		0.0203839	0.62318
																																		0.0236399	0.732895		0.0244836	0.732895		0.0148509	0.62374		0.0207208	0.62374
																																		0.0236665	0.733553		0.0245902	0.733553		0.014863	0.6243		0.0208798	0.6243
																																		0.0240286	0.734211		0.0247002	0.734211		0.0149162	0.62486		0.0210078	0.62486
																																		0.0243028	0.734868		0.0247619	0.734868		0.0149207	0.62542		0.0210498	0.62542
																																		0.0243702	0.735526		0.0248203	0.735526		0.0151881	0.62598		0.0211042	0.62598
																																		0.02439	0.736184		0.0251084	0.736184		0.0152113	0.62654		0.0213175	0.62654
																																		0.0244185	0.736842		0.0253055	0.736842		0.0154082	0.6271		0.0213226	0.6271
																																		0.0244447	0.7375		0.0255047	0.7375		0.0154122	0.62766		0.0213393	0.62766
																																		0.0244627	0.738158		0.0260037	0.738158		0.0155273	0.628219		0.0214548	0.628219
																																		0.0245666	0.738816		0.0260766	0.738816		0.0156706	0.628779		0.0214764	0.628779
																																		0.0246151	0.739474		0.0262587	0.739474		0.0157568	0.629339		0.0215007	0.629339
																																		0.0247987	0.740132		0.0262957	0.740132		0.0159759	0.629899		0.0219207	0.629899
																																		0.024935	0.740789		0.0263373	0.740789		0.0159861	0.630459		0.0219967	0.630459
																																		0.0250654	0.741447		0.0264453	0.741447		0.0160494	0.631019		0.0220831	0.631019
																																		0.0252228	0.742105		0.0264505	0.742105		0.0163683	0.631579		0.0222094	0.631579
																																		0.0252726	0.742763		0.0264823	0.742763		0.0163767	0.632139		0.0222597	0.632139
																																		0.0253301	0.743421		0.0264969	0.743421		0.0164677	0.632699		0.0224846	0.632699
																																		0.0254744	0.744079		0.0265319	0.744079		0.0165069	0.633259		0.0226026	0.633259
																																		0.0255191	0.744737		0.0265908	0.744737		0.0167214	0.633819		0.0227407	0.633819
																																		0.0256778	0.745395		0.0265946	0.745395		0.0167414	0.634378		0.0227922	0.634378
																																		0.0257987	0.746053		0.0268239	0.746053		0.0168675	0.634938		0.0228131	0.634938
																																		0.0258454	0.746711		0.0268482	0.746711		0.0169168	0.635498		0.0228278	0.635498
																																		0.0258479	0.747368		0.0269077	0.747368		0.0171039	0.636058		0.0231134	0.636058
																																		0.0258874	0.748026		0.0269124	0.748026		0.0172713	0.636618		0.0231661	0.636618
																																		0.0259741	0.748684		0.0270424	0.748684		0.0172719	0.637178		0.0232721	0.637178
																																		0.0264944	0.749342		0.0270775	0.749342		0.0173673	0.637738		0.0234317	0.637738
																																		0.0265335	0.75		0.0271055	0.75		0.0175007	0.638298		0.0234741	0.638298
																																		0.0265395	0.750658		0.0272453	0.750658		0.0176208	0.638858		0.02353	0.638858
																																		0.0266975	0.751316		0.0272589	0.751316		0.0179027	0.639418		0.0235401	0.639418
																																		0.0267122	0.751974		0.0273142	0.751974		0.0179061	0.639978		0.0235769	0.639978
																																		0.0268038	0.752632		0.0280634	0.752632		0.0179205	0.640538		0.0236261	0.640538
																																		0.0268176	0.753289		0.0286533	0.753289		0.0179712	0.641097		0.0238002	0.641097
																																		0.0268286	0.753947		0.0287007	0.753947		0.018034	0.641657		0.0238441	0.641657
																																		0.0268502	0.754605		0.0289274	0.754605		0.0180877	0.642217		0.0240357	0.642217
																																		0.0270988	0.755263		0.0289462	0.755263		0.0180967	0.642777		0.0240464	0.642777
																																		0.0272929	0.755921		0.0290132	0.755921		0.0181757	0.643337		0.0242244	0.643337
																																		0.027359	0.756579		0.0292057	0.756579		0.0181982	0.643897		0.0243482	0.643897
																																		0.0274253	0.757237		0.0294362	0.757237		0.0182072	0.644457		0.0243485	0.644457
																																		0.0275757	0.757895		0.0296045	0.757895		0.0182306	0.645017		0.0244049	0.645017
																																		0.0278281	0.758553		0.0296543	0.758553		0.0182621	0.645577		0.0244124	0.645577
																																		0.0279101	0.759211		0.0297139	0.759211		0.0183111	0.646137		0.0244429	0.646137
																																		0.0279295	0.759868		0.0298275	0.759868		0.0184764	0.646697		0.0245628	0.646697
																																		0.0279471	0.760526		0.0298471	0.760526		0.0185039	0.647256		0.0246155	0.647256
																																		0.0281103	0.761184		0.0299176	0.761184		0.0187567	0.647816		0.0247039	0.647816
																																		0.0284718	0.761842		0.0300042	0.761842		0.0188004	0.648376		0.0247752	0.648376
																																		0.0286012	0.7625		0.0300775	0.7625		0.0188173	0.648936		0.0249057	0.648936
																																		0.0289959	0.763158		0.0301503	0.763158		0.0188857	0.649496		0.0249827	0.649496
																																		0.0291714	0.763816		0.0303383	0.763816		0.0188952	0.650056		0.0250135	0.650056
																																		0.029199	0.764474		0.0303488	0.764474		0.0189188	0.650616		0.0250314	0.650616
																																		0.0293041	0.765132		0.0304694	0.765132		0.0189834	0.651176		0.0250437	0.651176
																																		0.0294209	0.765789		0.0305409	0.765789		0.0190457	0.651736		0.0252236	0.651736
																																		0.0296971	0.766447		0.0307388	0.766447		0.0190488	0.652296		0.0252297	0.652296
																																		0.0297565	0.767105		0.0308235	0.767105		0.0191846	0.652856		0.0252633	0.652856
																																		0.0298158	0.767763		0.0311782	0.767763		0.0192208	0.653415		0.0254918	0.653415
																																		0.0298461	0.768421		0.0311945	0.768421		0.0192717	0.653975		0.0255608	0.653975
																																		0.0299572	0.769079		0.0312564	0.769079		0.0193847	0.654535		0.0255784	0.654535
																																		0.0301752	0.769737		0.0313527	0.769737		0.0194813	0.655095		0.0256878	0.655095
																																		0.0303045	0.770395		0.0314727	0.770395		0.019582	0.655655		0.0258051	0.655655
																																		0.030305	0.771053		0.0316276	0.771053		0.01967	0.656215		0.025983	0.656215
																																		0.0303168	0.771711		0.0320902	0.771711		0.0196841	0.656775		0.0260073	0.656775
																																		0.0303247	0.772368		0.0325908	0.772368		0.0198047	0.657335		0.0261327	0.657335
																																		0.0304427	0.773026		0.032701	0.773026		0.0198705	0.657895		0.026353	0.657895
																																		0.030445	0.773684		0.032837	0.773684		0.0199061	0.658455		0.0264029	0.658455
																																		0.0306895	0.774342		0.0328572	0.774342		0.0199121	0.659015		0.026427	0.659015
																																		0.0307659	0.775		0.0329201	0.775		0.01995	0.659574		0.0265071	0.659574
																																		0.0308401	0.775658		0.0329582	0.775658		0.0200601	0.660134		0.0265518	0.660134
																																		0.0308772	0.776316		0.0331022	0.776316		0.020204	0.660694		0.0265635	0.660694
																																		0.0309334	0.776974		0.0333211	0.776974		0.0203786	0.661254		0.0266279	0.661254
																																		0.0309563	0.777632		0.0334115	0.777632		0.0205934	0.661814		0.0267696	0.661814
																																		0.0310004	0.778289		0.0337283	0.778289		0.0206256	0.662374		0.0268089	0.662374
																																		0.0310407	0.778947		0.0338095	0.778947		0.0206342	0.662934		0.0268599	0.662934
																																		0.0311542	0.779605		0.0339733	0.779605		0.0206365	0.663494		0.026923	0.663494
																																		0.0312076	0.780263		0.0340231	0.780263		0.0207172	0.664054		0.0269371	0.664054
																																		0.0313272	0.780921		0.0342082	0.780921		0.0208755	0.664614		0.0271769	0.664614
																																		0.031584	0.781579		0.0343123	0.781579		0.0209971	0.665174		0.0272037	0.665174
																																		0.031685	0.782237		0.0344091	0.782237		0.0210527	0.665733		0.027231	0.665733
																																		0.0317066	0.782895		0.0344916	0.782895		0.0211896	0.666293		0.0272531	0.666293
																																		0.0317719	0.783553		0.0346707	0.783553		0.0214346	0.666853		0.0272932	0.666853
																																		0.0318293	0.784211		0.0347136	0.784211		0.0215011	0.667413		0.0274543	0.667413
																																		0.0320642	0.784868		0.034727	0.784868		0.0215932	0.667973		0.027519	0.667973
																																		0.0322571	0.785526		0.0349292	0.785526		0.0217581	0.668533		0.0275944	0.668533
																																		0.0323399	0.786184		0.0349837	0.786184		0.0218384	0.669093		0.0276797	0.669093
																																		0.0325721	0.786842		0.035058	0.786842		0.0222206	0.669653		0.0276897	0.669653
																																		0.0326994	0.7875		0.0353093	0.7875		0.0222935	0.670213		0.0277482	0.670213
																																		0.0328453	0.788158		0.0355171	0.788158		0.0222994	0.670773		0.0278022	0.670773
																																		0.0328748	0.788816		0.0356375	0.788816		0.0224304	0.671333		0.0278383	0.671333
																																		0.032964	0.789474		0.0356675	0.789474		0.0226731	0.671892		0.0278515	0.671892
																																		0.0330202	0.790132		0.0357191	0.790132		0.0228061	0.672452		0.0279004	0.672452
																																		0.0330385	0.790789		0.0357994	0.790789		0.0228432	0.673012		0.0282996	0.673012
																																		0.0332845	0.791447		0.0358145	0.791447		0.0229984	0.673572		0.0283916	0.673572
																																		0.033299	0.792105		0.0358253	0.792105		0.0233096	0.674132		0.0283925	0.674132
																																		0.033355	0.792763		0.0359318	0.792763		0.0234532	0.674692		0.0285897	0.674692
																																		0.0333582	0.793421		0.0363049	0.793421		0.0236228	0.675252		0.0287865	0.675252
																																		0.0334448	0.794079		0.0363658	0.794079		0.0236267	0.675812		0.0288253	0.675812
																																		0.033576	0.794737		0.0365674	0.794737		0.0236378	0.676372		0.0288471	0.676372
																																		0.0336049	0.795395		0.0366535	0.795395		0.0236815	0.676932		0.0289438	0.676932
																																		0.0337484	0.796053		0.0366542	0.796053		0.0236989	0.677492		0.0291124	0.677492
																																		0.0337771	0.796711		0.0367136	0.796711		0.0237661	0.678052		0.0291602	0.678052
																																		0.0339692	0.797368		0.0368577	0.797368		0.023887	0.678611		0.0292478	0.678611
																																		0.0340293	0.798026		0.0369676	0.798026		0.0241766	0.679171		0.0292896	0.679171
																																		0.034119	0.798684		0.0370134	0.798684		0.0243583	0.679731		0.0297141	0.679731
																																		0.0342933	0.799342		0.0372062	0.799342		0.0243741	0.680291		0.0298105	0.680291
																																		0.034403	0.8		0.0372406	0.8		0.0243979	0.680851		0.0302329	0.680851
																																		0.0344878	0.800658		0.0372754	0.800658		0.0244247	0.681411		0.0304014	0.681411
																																		0.034996	0.801316		0.037685	0.801316		0.0245924	0.681971		0.0304213	0.681971
																																		0.0353232	0.801974		0.0377789	0.801974		0.0246139	0.682531		0.0304478	0.682531
																																		0.0356172	0.802632		0.03813	0.802632		0.0249989	0.683091		0.030501	0.683091
																																		0.0356312	0.803289		0.0381556	0.803289		0.0250221	0.683651		0.0308551	0.683651
																																		0.0358025	0.803947		0.0383478	0.803947		0.0250628	0.684211		0.030904	0.684211
																																		0.0358813	0.804605		0.0388317	0.804605		0.0251011	0.68477		0.0310378	0.68477
																																		0.0360463	0.805263		0.0388466	0.805263		0.0252967	0.68533		0.0310824	0.68533
																																		0.036062	0.805921		0.0391063	0.805921		0.0253954	0.68589		0.0313067	0.68589
																																		0.0361148	0.806579		0.0391902	0.806579		0.0254121	0.68645		0.0315662	0.68645
																																		0.0361322	0.807237		0.039197	0.807237		0.0254669	0.68701		0.0316754	0.68701
																																		0.0363255	0.807895		0.0393306	0.807895		0.0255686	0.68757		0.0318638	0.68757
																																		0.0363825	0.808553		0.0393422	0.808553		0.0255763	0.68813		0.0318789	0.68813
																																		0.0364049	0.809211		0.039514	0.809211		0.0256346	0.68869		0.0319444	0.68869
																																		0.0364824	0.809868		0.0397178	0.809868		0.025692	0.68925		0.0319703	0.68925
																																		0.0364861	0.810526		0.0400841	0.810526		0.0256952	0.68981		0.032057	0.68981
																																		0.0365217	0.811184		0.040116	0.811184		0.0256978	0.69037		0.0321334	0.69037
																																		0.0366764	0.811842		0.040179	0.811842		0.0257431	0.690929		0.032368	0.690929
																																		0.0368134	0.8125		0.040214	0.8125		0.0258426	0.691489		0.0324399	0.691489
																																		0.0372029	0.813158		0.0403251	0.813158		0.0259303	0.692049		0.0325521	0.692049
																																		0.0372272	0.813816		0.0404374	0.813816		0.0259858	0.692609		0.0326654	0.692609
																																		0.0374118	0.814474		0.0406346	0.814474		0.0260198	0.693169		0.0326981	0.693169
																																		0.0375077	0.815132		0.0409602	0.815132		0.0260539	0.693729		0.032763	0.693729
																																		0.037679	0.815789		0.0410362	0.815789		0.0261681	0.694289		0.0328869	0.694289
																																		0.0377075	0.816447		0.0411695	0.816447		0.0262395	0.694849		0.0330915	0.694849
																																		0.0377197	0.817105		0.0414206	0.817105		0.0262609	0.695409		0.0332068	0.695409
																																		0.0380573	0.817763		0.0414347	0.817763		0.0262628	0.695969		0.0332096	0.695969
																																		0.0383191	0.818421		0.0417913	0.818421		0.0263051	0.696529		0.0334601	0.696529
																																		0.0388867	0.819079		0.0420555	0.819079		0.0263207	0.697088		0.0335318	0.697088
																																		0.0388935	0.819737		0.0420583	0.819737		0.0267262	0.697648		0.0335385	0.697648
																																		0.0391614	0.820395		0.042318	0.820395		0.0267422	0.698208		0.0335486	0.698208
																																		0.0392552	0.821053		0.0423972	0.821053		0.0267494	0.698768		0.033564	0.698768
																																		0.0396514	0.821711		0.0424529	0.821711		0.0268177	0.699328		0.0339056	0.699328
																																		0.0397981	0.822368		0.0424639	0.822368		0.0268514	0.699888		0.0340225	0.699888
																																		0.0399014	0.823026		0.0425759	0.823026		0.026875	0.700448		0.0341436	0.700448
																																		0.040023	0.823684		0.0426166	0.823684		0.0268831	0.701008		0.0342059	0.701008
																																		0.040047	0.824342		0.0426696	0.824342		0.0268875	0.701568		0.0342363	0.701568
																																		0.0403336	0.825		0.0428947	0.825		0.0269549	0.702128		0.0343728	0.702128
																																		0.0403883	0.825658		0.043084	0.825658		0.0271842	0.702688		0.0343791	0.702688
																																		0.0404961	0.826316		0.0435198	0.826316		0.0271905	0.703247		0.0343884	0.703247
																																		0.0405522	0.826974		0.0435879	0.826974		0.0272453	0.703807		0.0345034	0.703807
																																		0.0405635	0.827632		0.0436082	0.827632		0.0273371	0.704367		0.0345419	0.704367
																																		0.0407172	0.828289		0.0439546	0.828289		0.0277828	0.704927		0.0347082	0.704927
																																		0.0409943	0.828947		0.0439822	0.828947		0.0278249	0.705487		0.0348077	0.705487
																																		0.0413544	0.829605		0.0442883	0.829605		0.0278505	0.706047		0.0350199	0.706047
																																		0.0414403	0.830263		0.0443325	0.830263		0.0278606	0.706607		0.0353074	0.706607
																																		0.0422964	0.830921		0.0447695	0.830921		0.0279804	0.707167		0.0353185	0.707167
																																		0.0423535	0.831579		0.0447712	0.831579		0.0280934	0.707727		0.0354201	0.707727
																																		0.0424155	0.832237		0.0453169	0.832237		0.0281015	0.708287		0.0354393	0.708287
																																		0.042953	0.832895		0.045319	0.832895		0.0281408	0.708847		0.0356566	0.708847
																																		0.043227	0.833553		0.0456073	0.833553		0.0284912	0.709406		0.035664	0.709406
																																		0.0433866	0.834211		0.0456654	0.834211		0.0285476	0.709966		0.0357958	0.709966
																																		0.0434181	0.834868		0.0459556	0.834868		0.0285715	0.710526		0.0360293	0.710526
																																		0.0441528	0.835526		0.0462219	0.835526		0.0286095	0.711086		0.0362812	0.711086
																																		0.0441995	0.836184		0.0464536	0.836184		0.0287058	0.711646		0.0363106	0.711646
																																		0.044559	0.836842		0.0464715	0.836842		0.0287827	0.712206		0.0363888	0.712206
																																		0.0448765	0.8375		0.0467649	0.8375		0.0289915	0.712766		0.0364132	0.712766
																																		0.0453247	0.838158		0.0467765	0.838158		0.0290144	0.713326		0.0365129	0.713326
																																		0.0454141	0.838816		0.0467895	0.838816		0.0290475	0.713886		0.0365581	0.713886
																																		0.0454165	0.839474		0.0470907	0.839474		0.0291237	0.714446		0.0366189	0.714446
																																		0.0455547	0.840132		0.0472423	0.840132		0.0291975	0.715006		0.036754	0.715006
																																		0.04556	0.840789		0.0475206	0.840789		0.02923	0.715566		0.0368496	0.715566
																																		0.0456401	0.841447		0.0477328	0.841447		0.0292801	0.716125		0.0368774	0.716125
																																		0.0459542	0.842105		0.0485314	0.842105		0.0293412	0.716685		0.036879	0.716685
																																		0.0460857	0.842763		0.0486353	0.842763		0.0293558	0.717245		0.0368824	0.717245
																																		0.046326	0.843421		0.0489828	0.843421		0.0294192	0.717805		0.0368989	0.717805
																																		0.0463383	0.844079		0.0489931	0.844079		0.0294881	0.718365		0.0370418	0.718365
																																		0.0463491	0.844737		0.0492177	0.844737		0.0295157	0.718925		0.0371028	0.718925
																																		0.0464336	0.845395		0.0493046	0.845395		0.0297623	0.719485		0.0371646	0.719485
																																		0.0467658	0.846053		0.0493359	0.846053		0.0298906	0.720045		0.0372661	0.720045
																																		0.047043	0.846711		0.0495086	0.846711		0.0298919	0.720605		0.0372704	0.720605
																																		0.0475966	0.847368		0.0499315	0.847368		0.0299643	0.721165		0.0373343	0.721165
																																		0.0477006	0.848026		0.0501166	0.848026		0.0300584	0.721725		0.0374302	0.721725
																																		0.0477145	0.848684		0.0503258	0.848684		0.0300629	0.722284		0.0374462	0.722284
																																		0.0478377	0.849342		0.0504386	0.849342		0.0300971	0.722844		0.037538	0.722844
																																		0.0478781	0.85		0.0507388	0.85		0.0301196	0.723404		0.0375691	0.723404
																																		0.0479434	0.850658		0.0508193	0.850658		0.0301747	0.723964		0.0376415	0.723964
																																		0.0479651	0.851316		0.0508351	0.851316		0.0304513	0.724524		0.0378732	0.724524
																																		0.047972	0.851974		0.0509971	0.851974		0.0304622	0.725084		0.0380221	0.725084
																																		0.048042	0.852632		0.0513377	0.852632		0.0306821	0.725644		0.0380363	0.725644
																																		0.0480908	0.853289		0.0516796	0.853289		0.0309476	0.726204		0.0380573	0.726204
																																		0.0485572	0.853947		0.0518499	0.853947		0.0309574	0.726764		0.0380652	0.726764
																																		0.0487603	0.854605		0.0522556	0.854605		0.0309924	0.727324		0.0380865	0.727324
																																		0.0494576	0.855263		0.0523768	0.855263		0.0310679	0.727884		0.0381866	0.727884
																																		0.0495256	0.855921		0.0524141	0.855921		0.0310967	0.728443		0.0382325	0.728443
																																		0.0495359	0.856579		0.0526965	0.856579		0.0312363	0.729003		0.0382569	0.729003
																																		0.0495449	0.857237		0.0530409	0.857237		0.031283	0.729563		0.0383015	0.729563
																																		0.0497156	0.857895		0.0530489	0.857895		0.0316729	0.730123		0.0383203	0.730123
																																		0.0498403	0.858553		0.0531477	0.858553		0.0317526	0.730683		0.03857	0.730683
																																		0.0501074	0.859211		0.0532327	0.859211		0.0321024	0.731243		0.0385788	0.731243
																																		0.05028	0.859868		0.0533258	0.859868		0.0322666	0.731803		0.0385821	0.731803
																																		0.0503271	0.860526		0.0533635	0.860526		0.0322713	0.732363		0.0386431	0.732363
																																		0.050483	0.861184		0.0533768	0.861184		0.0322952	0.732923		0.0386509	0.732923
																																		0.0505631	0.861842		0.0534582	0.861842		0.0323072	0.733483		0.0389579	0.733483
																																		0.0506137	0.8625		0.0534691	0.8625		0.0323477	0.734043		0.0392513	0.734043
																																		0.0508552	0.863158		0.0534857	0.863158		0.0323574	0.734602		0.0394058	0.734602
																																		0.0509777	0.863816		0.0535319	0.863816		0.0324044	0.735162		0.0394255	0.735162
																																		0.051136	0.864474		0.05357	0.864474		0.0324395	0.735722		0.0397784	0.735722
																																		0.0516323	0.865132		0.0536702	0.865132		0.0325139	0.736282		0.0399885	0.736282
																																		0.0516709	0.865789		0.0537339	0.865789		0.0326412	0.736842		0.0400269	0.736842
																																		0.0516852	0.866447		0.0539301	0.866447		0.0328618	0.737402		0.0400817	0.737402
																																		0.0519493	0.867105		0.0539953	0.867105		0.0329111	0.737962		0.040358	0.737962
																																		0.0522044	0.867763		0.0545285	0.867763		0.0329467	0.738522		0.040401	0.738522
																																		0.0522683	0.868421		0.0549262	0.868421		0.0331991	0.739082		0.0404073	0.739082
																																		0.0523997	0.869079		0.0549288	0.869079		0.0332412	0.739642		0.0406028	0.739642
																																		0.0525791	0.869737		0.0551568	0.869737		0.0332421	0.740202		0.0409245	0.740202
																																		0.0529174	0.870395		0.0558269	0.870395		0.0333674	0.740761		0.0409452	0.740761
																																		0.0534838	0.871053		0.056162	0.871053		0.0337333	0.741321		0.0409571	0.741321
																																		0.0536477	0.871711		0.056321	0.871711		0.0337825	0.741881		0.0409929	0.741881
																																		0.0538446	0.872368		0.056471	0.872368		0.0338343	0.742441		0.041048	0.742441
																																		0.0540015	0.873026		0.0568624	0.873026		0.0342228	0.743001		0.0411249	0.743001
																																		0.0540899	0.873684		0.0570088	0.873684		0.0344292	0.743561		0.0413812	0.743561
																																		0.0545709	0.874342		0.0576806	0.874342		0.0346872	0.744121		0.0414094	0.744121
																																		0.0546855	0.875		0.0582689	0.875		0.0347337	0.744681		0.0414196	0.744681
																																		0.0552011	0.875658		0.058433	0.875658		0.03505	0.745241		0.0416234	0.745241
																																		0.0553127	0.876316		0.0584434	0.876316		0.0351746	0.745801		0.0417521	0.745801
																																		0.0555555	0.876974		0.0586477	0.876974		0.0351889	0.746361		0.0418804	0.746361
																																		0.0556587	0.877632		0.0589779	0.877632		0.0352708	0.74692		0.0420324	0.74692
																																		0.0556688	0.878289		0.0590342	0.878289		0.035334	0.74748		0.0420691	0.74748
																																		0.0560745	0.878947		0.0590767	0.878947		0.0354541	0.74804		0.0421179	0.74804
																																		0.0561807	0.879605		0.0596465	0.879605		0.0356016	0.7486		0.0423236	0.7486
																																		0.0562152	0.880263		0.0598525	0.880263		0.035937	0.74916		0.0428154	0.74916
																																		0.0562461	0.880921		0.060234	0.880921		0.0362214	0.74972		0.0429564	0.74972
																																		0.0563444	0.881579		0.061354	0.881579		0.0362432	0.75028		0.0430261	0.75028
																																		0.0564652	0.882237		0.0617	0.882237		0.0363572	0.75084		0.0431496	0.75084
																																		0.0576836	0.882895		0.0619669	0.882895		0.0365654	0.7514		0.0431625	0.7514
																																		0.0577454	0.883553		0.0623362	0.883553		0.0366338	0.75196		0.0434382	0.75196
																																		0.0579816	0.884211		0.062415	0.884211		0.03673	0.75252		0.0434773	0.75252
																																		0.0579828	0.884868		0.0624996	0.884868		0.0371609	0.75308		0.0435275	0.75308
																																		0.0581679	0.885526		0.0630607	0.885526		0.0375383	0.753639		0.0443203	0.753639
																																		0.0582863	0.886184		0.0636159	0.886184		0.0376689	0.754199		0.0444322	0.754199
																																		0.0583735	0.886842		0.0644069	0.886842		0.0381524	0.754759		0.0444639	0.754759
																																		0.0590426	0.8875		0.0644299	0.8875		0.0385637	0.755319		0.0447399	0.755319
																																		0.059282	0.888158		0.0645106	0.888158		0.0387471	0.755879		0.0447692	0.755879
																																		0.0593646	0.888816		0.0645209	0.888816		0.0389207	0.756439		0.0448052	0.756439
																																		0.0593767	0.889474		0.0650476	0.889474		0.0390015	0.756999		0.0450197	0.756999
																																		0.0598678	0.890132		0.0651654	0.890132		0.0390284	0.757559		0.0450863	0.757559
																																		0.059921	0.890789		0.0652349	0.890789		0.0390401	0.758119		0.0453786	0.758119
																																		0.0600286	0.891447		0.0661808	0.891447		0.0390579	0.758679		0.0455277	0.758679
																																		0.06011	0.892105		0.0662649	0.892105		0.0390873	0.759239		0.0455859	0.759239
																																		0.0603194	0.892763		0.0663838	0.892763		0.0391637	0.759798		0.0457106	0.759798
																																		0.0605365	0.893421		0.0672984	0.893421		0.0392567	0.760358		0.0458928	0.760358
																																		0.0607746	0.894079		0.0676936	0.894079		0.0393479	0.760918		0.0463521	0.760918
																																		0.0613316	0.894737		0.0680421	0.894737		0.0394765	0.761478		0.04649	0.761478
																																		0.0621764	0.895395		0.0681044	0.895395		0.0395154	0.762038		0.0466235	0.762038
																																		0.0622124	0.896053		0.0683561	0.896053		0.0395171	0.762598		0.0466449	0.762598
																																		0.062495	0.896711		0.0687357	0.896711		0.0397447	0.763158		0.0466897	0.763158
																																		0.0630411	0.897368		0.0688726	0.897368		0.0398338	0.763718		0.0467343	0.763718
																																		0.0632526	0.898026		0.0691325	0.898026		0.0398607	0.764278		0.0467919	0.764278
																																		0.0634129	0.898684		0.0693512	0.898684		0.0400213	0.764838		0.046902	0.764838
																																		0.0634598	0.899342		0.0694103	0.899342		0.0403931	0.765398		0.0469852	0.765398
																																		0.0637057	0.9		0.0696199	0.9		0.040408	0.765957		0.0472291	0.765957
																																		0.063952	0.900658		0.070441	0.900658		0.041294	0.766517		0.0474696	0.766517
																																		0.0639745	0.901316		0.0706518	0.901316		0.0413998	0.767077		0.0480546	0.767077
																																		0.0644541	0.901974		0.0708931	0.901974		0.0414425	0.767637		0.0482425	0.767637
																																		0.0644587	0.902632		0.0711375	0.902632		0.0415103	0.768197		0.0483094	0.768197
																																		0.0649367	0.903289		0.0713164	0.903289		0.041551	0.768757		0.0484587	0.768757
																																		0.0660074	0.903947		0.071815	0.903947		0.0416068	0.769317		0.0484716	0.769317
																																		0.0662725	0.904605		0.0720581	0.904605		0.0416497	0.769877		0.0485727	0.769877
																																		0.0663145	0.905263		0.0722645	0.905263		0.0417293	0.770437		0.0486804	0.770437
																																		0.0668173	0.905921		0.0724882	0.905921		0.0419855	0.770997		0.0487095	0.770997
																																		0.0668366	0.906579		0.0733233	0.906579		0.0420965	0.771557		0.0489676	0.771557
																																		0.0669303	0.907237		0.0734127	0.907237		0.0422858	0.772116		0.0491595	0.772116
																																		0.0674136	0.907895		0.0734956	0.907895		0.0422886	0.772676		0.0495163	0.772676
																																		0.0674692	0.908553		0.0736127	0.908553		0.0425628	0.773236		0.0496445	0.773236
																																		0.0675047	0.909211		0.0741291	0.909211		0.0426133	0.773796		0.0496945	0.773796
																																		0.0679562	0.909868		0.0741406	0.909868		0.0427808	0.774356		0.0497355	0.774356
																																		0.0679858	0.910526		0.0745832	0.910526		0.0428466	0.774916		0.0500091	0.774916
																																		0.0687529	0.911184		0.0746137	0.911184		0.0429224	0.775476		0.0500421	0.775476
																																		0.0687759	0.911842		0.0747008	0.911842		0.0429759	0.776036		0.0502466	0.776036
																																		0.0693066	0.9125		0.0749205	0.9125		0.0430376	0.776596		0.0502809	0.776596
																																		0.069526	0.913158		0.0751917	0.913158		0.043067	0.777156		0.050409	0.777156
																																		0.0697936	0.913816		0.0760204	0.913816		0.0431504	0.777716		0.0505421	0.777716
																																		0.0700197	0.914474		0.0767098	0.914474		0.0435305	0.778275		0.0506052	0.778275
																																		0.0702101	0.915132		0.0769183	0.915132		0.0436234	0.778835		0.0506859	0.778835
																																		0.0706129	0.915789		0.0774505	0.915789		0.0437612	0.779395		0.0509602	0.779395
																																		0.0707391	0.916447		0.0775083	0.916447		0.0437827	0.779955		0.0511242	0.779955
																																		0.0707567	0.917105		0.0779245	0.917105		0.0443322	0.780515		0.0511374	0.780515
																																		0.0707951	0.917763		0.0782508	0.917763		0.044593	0.781075		0.0512107	0.781075
																																		0.0715196	0.918421		0.0794678	0.918421		0.0446371	0.781635		0.051245	0.781635
																																		0.071655	0.919079		0.0798364	0.919079		0.0448527	0.782195		0.0512491	0.782195
																																		0.0723442	0.919737		0.0803138	0.919737		0.0450236	0.782755		0.0515143	0.782755
																																		0.0723702	0.920395		0.0807171	0.920395		0.0452639	0.783315		0.0515616	0.783315
																																		0.0730861	0.921053		0.0811257	0.921053		0.0456379	0.783875		0.0515632	0.783875
																																		0.0731117	0.921711		0.0811893	0.921711		0.0459372	0.784434		0.0518379	0.784434
																																		0.0732141	0.922368		0.0811999	0.922368		0.0462827	0.784994		0.0519142	0.784994
																																		0.0736513	0.923026		0.0813961	0.923026		0.0465383	0.785554		0.0520035	0.785554
																																		0.0741327	0.923684		0.0814036	0.923684		0.0466478	0.786114		0.0522946	0.786114
																																		0.0745072	0.924342		0.0818217	0.924342		0.0466735	0.786674		0.0522996	0.786674
																																		0.0750619	0.925		0.0821323	0.925		0.0467519	0.787234		0.0523629	0.787234
																																		0.075164	0.925658		0.0821624	0.925658		0.0469108	0.787794		0.0524931	0.787794
																																		0.0751905	0.926316		0.0822986	0.926316		0.0470233	0.788354		0.0526009	0.788354
																																		0.0752215	0.926974		0.083128	0.926974		0.0471037	0.788914		0.0526348	0.788914
																																		0.0752755	0.927632		0.0833293	0.927632		0.0472859	0.789474		0.0528916	0.789474
																																		0.076131	0.928289		0.0835652	0.928289		0.047418	0.790034		0.0530001	0.790034
																																		0.076243	0.928947		0.0838727	0.928947		0.047489	0.790594		0.0533342	0.790594
																																		0.0764106	0.929605		0.0842641	0.929605		0.0476703	0.791153		0.0533502	0.791153
																																		0.0766053	0.930263		0.0846084	0.930263		0.0476851	0.791713		0.0533622	0.791713
																																		0.0766984	0.930921		0.0853922	0.930921		0.0477674	0.792273		0.0534196	0.792273
																																		0.0768353	0.931579		0.0858698	0.931579		0.0477728	0.792833		0.0536387	0.792833
																																		0.0771	0.932237		0.0859119	0.932237		0.0482892	0.793393		0.053646	0.793393
																																		0.0774943	0.932895		0.0867784	0.932895		0.0482959	0.793953		0.053704	0.793953
																																		0.0776574	0.933553		0.0870615	0.933553		0.0483354	0.794513		0.0537584	0.794513
																																		0.0778749	0.934211		0.0873327	0.934211		0.048434	0.795073		0.0537599	0.795073
																																		0.0784401	0.934868		0.0873469	0.934868		0.0485705	0.795633		0.0539084	0.795633
																																		0.0785419	0.935526		0.0874533	0.935526		0.0488373	0.796193		0.0539737	0.796193
																																		0.0791341	0.936184		0.0880707	0.936184		0.0490577	0.796753		0.054159	0.796753
																																		0.0791574	0.936842		0.0885289	0.936842		0.0491712	0.797312		0.0545087	0.797312
																																		0.0791586	0.9375		0.091022	0.9375		0.0492487	0.797872		0.0545246	0.797872
																																		0.0791802	0.938158		0.0911938	0.938158		0.0497183	0.798432		0.0546009	0.798432
																																		0.0796459	0.938816		0.0913594	0.938816		0.0500018	0.798992		0.0546192	0.798992
																																		0.0802694	0.939474		0.0918349	0.939474		0.0500799	0.799552		0.0546597	0.799552
																																		0.0810173	0.940132		0.0921477	0.940132		0.0501135	0.800112		0.0546634	0.800112
																																		0.0813964	0.940789		0.093449	0.940789		0.0503961	0.800672		0.054681	0.800672
																																		0.0824508	0.941447		0.0934905	0.941447		0.0504054	0.801232		0.0547467	0.801232
																																		0.0840257	0.942105		0.0935825	0.942105		0.0507962	0.801792		0.0548536	0.801792
																																		0.0843231	0.942763		0.094095	0.942763		0.0508734	0.802352		0.0549724	0.802352
																																		0.0848313	0.943421		0.0943389	0.943421		0.0509394	0.802912		0.0550413	0.802912
																																		0.084892	0.944079		0.0946793	0.944079		0.0510996	0.803471		0.055485	0.803471
																																		0.0857107	0.944737		0.094692	0.944737		0.0512314	0.804031		0.0555519	0.804031
																																		0.0861039	0.945395		0.0948744	0.945395		0.0513317	0.804591		0.0555573	0.804591
																																		0.0878006	0.946053		0.0957941	0.946053		0.0514173	0.805151		0.0557132	0.805151
																																		0.0878324	0.946711		0.0961082	0.946711		0.0516369	0.805711		0.0559108	0.805711
																																		0.0884143	0.947368		0.0961848	0.947368		0.0516482	0.806271		0.0559812	0.806271
																																		0.0901361	0.948026		0.0968456	0.948026		0.0518147	0.806831		0.0560297	0.806831
																																		0.0901668	0.948684		0.0971319	0.948684		0.051908	0.807391		0.0561076	0.807391
																																		0.0906205	0.949342		0.0973716	0.949342		0.052046	0.807951		0.0561754	0.807951
																																		0.090723	0.95		0.0983878	0.95		0.0522081	0.808511		0.0564496	0.808511
																																		0.0909143	0.950658		0.0988111	0.950658		0.0522307	0.809071		0.0564934	0.809071
																																		0.0915177	0.951316		0.0997103	0.951316		0.0523636	0.80963		0.0565829	0.80963
																																		0.0925696	0.951974		0.10114	0.951974		0.0524417	0.81019		0.0567023	0.81019
																																		0.0926345	0.952632		0.101586	0.952632		0.052582	0.81075		0.0567372	0.81075
																																		0.0931549	0.953289		0.101739	0.953289		0.0528867	0.81131		0.0567728	0.81131
																																		0.0935743	0.953947		0.102916	0.953947		0.0532405	0.81187		0.0567876	0.81187
																																		0.0939315	0.954605		0.102922	0.954605		0.0534528	0.81243		0.0569693	0.81243
																																		0.0941025	0.955263		0.10295	0.955263		0.0536466	0.81299		0.0569696	0.81299
																																		0.0968324	0.955921		0.104374	0.955921		0.0536628	0.81355		0.0571738	0.81355
																																		0.0996558	0.956579		0.105133	0.956579		0.0536813	0.81411		0.0573264	0.81411
																																		0.0998709	0.957237		0.107043	0.957237		0.0539684	0.81467		0.0576658	0.81467
																																		0.0999725	0.957895		0.108941	0.957895		0.0542336	0.81523		0.0577481	0.81523
																																		0.101364	0.958553		0.112576	0.958553		0.0545465	0.815789		0.0577606	0.815789
																																		0.102658	0.959211		0.114142	0.959211		0.0546153	0.816349		0.0579547	0.816349
																																		0.103215	0.959868		0.114475	0.959868		0.0546681	0.816909		0.0582057	0.816909
																																		0.104335	0.960526		0.116195	0.960526		0.054966	0.817469		0.0587539	0.817469
																																		0.107727	0.961184		0.11843	0.961184		0.0549807	0.818029		0.0588364	0.818029
																																		0.107879	0.961842		0.119369	0.961842		0.0550368	0.818589		0.0588543	0.818589
																																		0.108361	0.9625		0.12002	0.9625		0.0550563	0.819149		0.0590588	0.819149
																																		0.108781	0.963158		0.120168	0.963158		0.0550921	0.819709		0.0590919	0.819709
																																		0.110423	0.963816		0.120517	0.963816		0.0551442	0.820269		0.0591272	0.820269
																																		0.110426	0.964474		0.120599	0.964474		0.0552449	0.820829		0.059165	0.820829
																																		0.110777	0.965132		0.120871	0.965132		0.0552752	0.821389		0.0595014	0.821389
																																		0.112058	0.965789		0.122913	0.965789		0.0554077	0.821948		0.059733	0.821948
																																		0.112148	0.966447		0.12311	0.966447		0.0554841	0.822508		0.0598363	0.822508
																																		0.114413	0.967105		0.131618	0.967105		0.0560789	0.823068		0.0600301	0.823068
																																		0.11477	0.967763		0.132734	0.967763		0.0560862	0.823628		0.0601996	0.823628
																																		0.115559	0.968421		0.135182	0.968421		0.0561157	0.824188		0.0604242	0.824188
																																		0.116616	0.969079		0.135834	0.969079		0.0561505	0.824748		0.0605053	0.824748
																																		0.117603	0.969737		0.138891	0.969737		0.0562885	0.825308		0.0605449	0.825308
																																		0.117723	0.970395		0.139259	0.970395		0.0563912	0.825868		0.0607002	0.825868
																																		0.118994	0.971053		0.141967	0.971053		0.0564732	0.826428		0.0611795	0.826428
																																		0.121188	0.971711		0.142773	0.971711		0.0567585	0.826988		0.0616246	0.826988
																																		0.121678	0.972368		0.144706	0.972368		0.0570423	0.827548		0.0616759	0.827548
																																		0.128246	0.973026		0.144772	0.973026		0.0570956	0.828108		0.0618986	0.828108
																																		0.130424	0.973684		0.144958	0.973684		0.0575861	0.828667		0.0620264	0.828667
																																		0.131003	0.974342		0.145461	0.974342		0.0577338	0.829227		0.0624897	0.829227
																																		0.131615	0.975		0.14599	0.975		0.0578766	0.829787		0.0626656	0.829787
																																		0.131967	0.975658		0.146062	0.975658		0.0579261	0.830347		0.0627213	0.830347
																																		0.132306	0.976316		0.147745	0.976316		0.0583313	0.830907		0.0627617	0.830907
																																		0.13287	0.976974		0.147866	0.976974		0.0585241	0.831467		0.0628693	0.831467
																																		0.136433	0.977632		0.148929	0.977632		0.0587787	0.832027		0.0629541	0.832027
																																		0.13668	0.978289		0.150096	0.978289		0.0589657	0.832587		0.0630832	0.832587
																																		0.137613	0.978947		0.150255	0.978947		0.0593783	0.833147		0.0630836	0.833147
																																		0.138679	0.979605		0.154102	0.979605		0.0594383	0.833707		0.0633025	0.833707
																																		0.142957	0.980263		0.154224	0.980263		0.0596154	0.834267		0.0637579	0.834267
																																		0.144387	0.980921		0.154683	0.980921		0.0598308	0.834826		0.0638841	0.834826
																																		0.14813	0.981579		0.155307	0.981579		0.0598913	0.835386		0.0642783	0.835386
																																		0.14871	0.982237		0.159515	0.982237		0.0603343	0.835946		0.0643	0.835946
																																		0.150672	0.982895		0.160631	0.982895		0.060382	0.836506		0.0644634	0.836506
																																		0.155544	0.983553		0.162236	0.983553		0.0604642	0.837066		0.0647141	0.837066
																																		0.155791	0.984211		0.163108	0.984211		0.0604878	0.837626		0.0647564	0.837626
																																		0.158805	0.984868		0.163415	0.984868		0.0607106	0.838186		0.0651982	0.838186
																																		0.159756	0.985526		0.168259	0.985526		0.0610082	0.838746		0.0652156	0.838746
																																		0.161208	0.986184		0.171628	0.986184		0.0611749	0.839306		0.065333	0.839306
																																		0.163767	0.986842		0.175868	0.986842		0.0612299	0.839866		0.0657914	0.839866
																																		0.165891	0.9875		0.176936	0.9875		0.061265	0.840426		0.0662041	0.840426
																																		0.169441	0.988158		0.196532	0.988158		0.0612964	0.840985		0.0663143	0.840985
																																		0.171446	0.988816		0.214796	0.988816		0.061357	0.841545		0.066371	0.841545
																																		0.175608	0.989474		0.215997	0.989474		0.0614049	0.842105		0.066414	0.842105
																																		0.176833	0.990132		0.218084	0.990132		0.0614234	0.842665		0.0664507	0.842665
																																		0.179505	0.990789		0.249661	0.990789		0.061543	0.843225		0.0670806	0.843225
																																		0.181195	0.991447		0.257576	0.991447		0.0618222	0.843785		0.0672719	0.843785
																																		0.184995	0.992105		0.265858	0.992105		0.0618478	0.844345		0.0673489	0.844345
																																		0.189313	0.992763		0.272683	0.992763		0.0619822	0.844905		0.0675016	0.844905
																																		0.193331	0.993421		0.278068	0.993421		0.0622909	0.845465		0.0678446	0.845465
																																		0.200539	0.994079		0.287172	0.994079		0.0622988	0.846025		0.0679441	0.846025
																																		0.204347	0.994737		0.29693	0.994737		0.0623324	0.846585		0.0679855	0.846585
																																		0.212189	0.995395		0.31785	0.995395		0.0625922	0.847144		0.0681428	0.847144
																																		0.226987	0.996053		0.354562	0.996053		0.0626929	0.847704		0.0682399	0.847704
																																		0.231628	0.996711		0.3668	0.996711		0.0626931	0.848264		0.0683916	0.848264
																																		0.241681	0.997368		0.388403	0.997368		0.0627099	0.848824		0.0684606	0.848824
																																		0.243865	0.998026		0.433865	0.998026		0.0627345	0.849384		0.068544	0.849384
																																		0.419082	0.998684		0.436447	0.998684		0.0628351	0.849944		0.0686243	0.849944
																																		0.421361	0.999342		0.509217	0.999342		0.0628439	0.850504		0.0687468	0.850504
																																		1.34579	1		0.695636	1		0.0628821	0.851064		0.0690368	0.851064
																																								0.0630993	0.851624		0.0692817	0.851624
																																								0.0636218	0.852184		0.0694493	0.852184
																																								0.0637898	0.852744		0.0696254	0.852744
																																								0.0639425	0.853303		0.0699073	0.853303
																																								0.0640396	0.853863		0.0700275	0.853863
																																								0.0640578	0.854423		0.0713901	0.854423
																																								0.0643824	0.854983		0.0716481	0.854983
																																								0.0644919	0.855543		0.0717131	0.855543
																																								0.0646157	0.856103		0.0717433	0.856103
																																								0.0646615	0.856663		0.0722767	0.856663
																																								0.0653272	0.857223		0.0724019	0.857223
																																								0.0653872	0.857783		0.0725054	0.857783
																																								0.0655447	0.858343		0.0726927	0.858343
																																								0.0656623	0.858903		0.0730791	0.858903
																																								0.065831	0.859462		0.0731383	0.859462
[truncated: 251 more rows]

## Sheet: Fig 3
Fig 3C (1): AUC of Normalized Beta Power				Fig 3C (2): mCx Normalized Power Spectrum									Fig 3D (1): Phase Histogram during Spontaneous Beta oscillations													Fig 3D (2): Phase Angle during Spontaneous Beta oscillations									Fig 3E (1): Phase Histogram during Spontaneous Beta oscillations													Fig 3E (2): Phase Angle during Spontaneous Beta oscillations
[truncated: 258 more rows]

[truncated: 12 more sheets: Fig 4, Fig 5, Fig 6, SupFig 1, SupFig 2, SupFig 3, SupFig 4, SupFig 5, SupFig 6, SupFig 7, SupFig 8, SupFig 9]
